# Supplementary material for: Trends in Median Age at First Sex and Age at First Marriage Among Youth in Tanzania: Accelerated Failure Time Model (1994–2016)
Source: Arch Sex Behav. 2026 Jan 16;55(1):49–69. doi: 10.1007/s10508-025-03282-4 (PMC12916539; doi:10.1007/s10508-025-03282-4)
Supplement: Supplementary file 1 — Supplementary file1 (XLS 4761 KB) [file 10508_2025_3282_MOESM1_ESM.xls]

## Sheet: AFS
education_st	hiv_st	sex	age	eversex	afs1	id
0	negative	0	40	Had sex	15	1
1	negative	1	30	Had sex	18	2
1	negative	0	15	Had sex	14	3
1	negative	0	16	Never had sex	19	4
1	negative	0	15	Never had sex	20	5
1	negative	1	18	Had sex	18	6
1	negative	1	16	Never had sex	16	7
0	negative	1	34	Had sex	18	8
1	negative	0	23	Had sex	21	9
1	negative	0	17	Never had sex	17	10
1	negative	1	18	Had sex	18	11
1	negative	0	58	Had sex	18	12
0	negative	1	41	Had sex	15	13
0	negative	1	24	Had sex	15	14
1	negative	0	19	Had sex	16	15
1	negative	1	15	Never had sex	19	16
1	negative	1	19	Had sex	19	17
1	negative	0	19	Had sex	18	18
1	negative	0	19	Had sex	17	19
0	negative	1	19	Had sex	17	20
1	negative	1	17	Had sex	15	21
1		1	21	Had sex	19	22
1	negative	0	19	Had sex	15	23
1	negative	0	16	Had sex	15	24
1	negative	1	30	Had sex	20	25
1	negative	0	16	Never had sex	16	26
1	negative	1	35	Had sex	15	27
1	negative	0	22	Had sex	20	28
1	negative	0	31	Had sex	17	29
1	negative	1	23	Had sex	16	30
1	negative	0	18	Had sex	15	31
1	negative	0	37	Had sex	20	32
1	negative	1	28	Had sex	15	33
2	negative	1	17	Had sex	17	34
0		1	21	Had sex	21	35
0	negative	1	55	Had sex	20	36
1	negative	0	23	Had sex	18	37
1	negative	1	15	Had sex	15	38
1		0	16	Had sex	14	39
1		0	15	Had sex	14	40
1	negative	1	19	Had sex	15	41
0	negative	0	39	Had sex	16	42
1	negative	0	16	Never had sex	21	43
0	negative	1	17	Never had sex	19	44
1	negative	1	16	Never had sex	16	45
1	negative	0	15	Had sex	13	46
1	negative	1	29	Had sex	18	47
0	negative	1	33	Had sex	17	48
1	negative	0	16	Had sex	15	49
1	negative	1	15	Never had sex	18	50
1	negative	0	15	Never had sex	18	51
1	negative	1	18	Had sex	18	52
1	negative	1	19	Had sex	16	53
1		0	30	Had sex	17	54
0	negative	1	21	Had sex	16	55
0	negative	1	17	Never had sex	17	56
0	negative	1	37	Had sex	20	57
1		1	19	Had sex	14	58
1		1	15	Had sex	15	59
2	negative	1	15	Never had sex	15	60
1	negative	0	18	Never had sex	18	61
1	negative	0	15	Never had sex	15	62
1		1	18	Had sex	16	63
0	negative	0	33	Had sex	17	64
1	negative	1	25	Had sex	13	65
1	negative	0	16	Never had sex	16	66
1	negative	0	25	Had sex	18	67
1	negative	0	30	Had sex	22	68
1	negative	1	28	Had sex	15	69
1	negative	1	18	Had sex	13	70
1	negative	0	28	Had sex	18	71
1	negative	1	33	Had sex	15	72
1		0	31	Had sex	20	73
0	negative	1	26	Had sex	19	74
1		0	25	Had sex	15	75
1		1	19	Had sex	16	76
1	negative	0	35	Had sex	16	77
1	negative	1	38	Had sex	19	78
1		0	17	Had sex	14	79
1	negative	0	30	Had sex	16	80
1	negative	0	35	Had sex	19	81
1	negative	1	19	Had sex	18	82
0	negative	0	16	Never had sex	16	83
1	negative	0	18	Had sex	18	84
1		0	32	Had sex	18	85
0		0	23	Had sex	18	86
1		1	19	Had sex	16	87
0		1	40	Had sex	20	88
1	negative	1	20	Had sex	16	89
0	negative	1	27	Had sex	15	90
2		0	42	Had sex	17	91
0	negative	1	53	Had sex	16	92
2	negative	1	26	Had sex	18	93
1	negative	1	28	Had sex	15	94
0	negative	1	45	Had sex	15	95
1	negative	0	39	Had sex	15	96
1	negative	0	31	Had sex	17	97
1	negative	1	22	Had sex	18	98
1	negative	0	20	Had sex	18	99
1		0	37	Had sex	15	100
1	negative	1	27	Had sex	18	101
1	negative	1	15	Never had sex	15	102
1	negative	1	23	Had sex	15	103
2	negative	0	18	Had sex	18	104
1	negative	0	16	Never had sex	16	105
1	negative	1	81	Had sex	16	106
1	negative	1	23	Had sex	19	107
2	negative	1	24	Had sex	21	108
1	negative	1	61	Had sex	18	109
1	negative	0	21	Had sex	20	110
2	negative	1	20	Had sex	17	111
1	negative	0	19	Had sex	17	112
2	negative	0	17	Had sex	14	113
1	negative	0	24	Had sex	19	114
2	negative	0	22	Had sex	17	115
1	negative	0	27	Had sex	18	116
1	negative	1	22	Had sex	16	117
1		1	22	Had sex	16	118
2	negative	1	21	Had sex	19	119
2	negative	1	21	Had sex	19	120
1	negative	0	31	Had sex	16	121
1	negative	1	22	Had sex	19	122
1	positive	1	29	Had sex	13	123
1	positive	1	33	Had sex	17	124
1	positive	0	25	Had sex	22	125
1		0	16	Never had sex	16	126
1	negative	0	73	Had sex	20	127
1	negative	0	25	Had sex	20	128
1	negative	0	18	Had sex	14	129
0	negative	1	60	Had sex	14	130
1	negative	1	24	Had sex	14	131
0	negative	1	54	Had sex	20	132
1	negative	0	36	Had sex	17	133
0	negative	1	31	Had sex	15	134
1	negative	0	24	Had sex	20	135
1	negative	1	17	Never had sex	17	136
1	positive	0	17	Had sex	15	137
1	negative	0	16	Had sex	14	138
1	negative	1	15	Never had sex	15	139
0		0	16	Never had sex	16	140
1		1	15	Never had sex	15	141
2	negative	0	15	Never had sex	15	142
2	negative	1	15	Never had sex	15	143
1	negative	1	19	Had sex	16	144
1	negative	0	26	Had sex	16	145
1	negative	1	22	Had sex	17	146
1	negative	1	23	Had sex	18	147
2	negative	1	15	Never had sex	15	148
1	negative	0	37	Had sex	20	149
2	negative	0	21	Had sex	15	150
1	negative	0	18	Had sex	14	151
1	negative	1	37	Had sex	14	152
1	positive	1	26	Had sex	20	153
1	negative	1	15	Never had sex	15	154
2	negative	1	21	Had sex	21	155
1	negative	0	16	Never had sex	16	156
0	positive	0	31	Had sex	19	157
1		0	16	Had sex	15	158
1	negative	0	32	Had sex	13	159
1	negative	1	19	Had sex	18	160
1	negative	0	29	Had sex	18	161
0	negative	1	27	Had sex	15	162
1	negative	1	25	Had sex	15	163
1	negative	0	15	Never had sex	15	164
2	negative	1	15	Never had sex	15	165
1	negative	1	19	Had sex	17	166
1	negative	1	44	Had sex	16	167
2	negative	1	16	Never had sex	16	168
1	negative	0	17	Had sex	15	169
1	negative	1	27	Had sex	16	170
1		1	37	Had sex	17	171
1	negative	0	34	Had sex	18	172
2	negative	1	24	Had sex	23	173
1	negative	0	15	Never had sex	16	174
2	negative	0	16	Never had sex	16	175
1	negative	1	15	Never had sex	15	176
1		1	32	Had sex	19	177
1	negative	0	16	Never had sex	16	178
1		1	35	Had sex	18	179
0	positive	1	79	Had sex	20	180
2	negative	1	26	Had sex	19	181
2	negative	0	46	Had sex	18	182
1		0	49	Had sex	22	183
0	negative	1	50	Had sex	15	184
1	negative	1	16	Never had sex	23	185
1		0	44	Had sex	22	186
1		1	32	Had sex	19	187
1	negative	0	16	Had sex	16	188
1	negative	0	43	Had sex	20	189
1		0	28	Had sex	17	190
1	positive	1	41	Had sex	14	191
2	negative	1	20	Had sex	18	192
0	negative	1	40	Had sex	19	193
2		1	17	Never had sex	17	194
1		1	16	Never had sex	16	195
0		1	41	Had sex	16	196
0	negative	1	33	Had sex	17	197
1	negative	1	35	Had sex	17	198
2	negative	0	17	Never had sex	17	199
0		1	30	Had sex	20	200
0	negative	1	24	Had sex	16	201
1	negative	0	41	Had sex	30	202
1	positive	1	17	Had sex	17	203
1	negative	1	31	Had sex	15	204
2	negative	0	20	Had sex	17	205
1	negative	1	22	Had sex	18	206
0	positive	1	40	Had sex	15	207
1	negative	0	30	Had sex	18	208
2	negative	1	18	Had sex	17	209
1	negative	1	29	Had sex	18	210
0	positive	1	37	Had sex	17	211
1	negative	1	38	Had sex	21	212
1	negative	1	35	Had sex	19	213
1	negative	1	16	Never had sex	16	214
1	negative	1	19	Had sex	15	215
2	negative	1	23	Had sex	21	216
1	positive	1	22	Had sex	22	217
1	negative	1	16	Never had sex	16	218
2		1	15	Never had sex	15	219
1	negative	1	33	Had sex	20	220
2	negative	1	16	Had sex	16	221
0	positive	1	37	Had sex	19	222
1	negative	1	19	Had sex	18	223
0	negative	1	33	Had sex	16	224
1	negative	1	16	Never had sex	16	225
1	negative	1	23	Had sex	16	226
2	negative	1	20	Had sex	16	227
1	negative	0	17	Never had sex	17	228
1	positive	1	17	Never had sex	17	229
1	negative	1	21	Had sex	15	230
1	positive	1	24	Had sex	15	231
0	negative	1	36	Had sex	16	232
1	negative	0	22	Had sex	18	233
2	negative	0	30	Had sex	20	234
2		0	22	Had sex	22	235
1	negative	1	16	Never had sex	16	236
2	negative	0	43	Had sex	16	237
1	negative	0	29	Had sex	21	238
0		1	26	Had sex	15	239
1	negative	0	35	Had sex	14	240
0	negative	1	31	Had sex	14	241
1	negative	1	30	Had sex	18	242
0	negative	0	17	Had sex	15	243
1	negative	0	19	Had sex	18	244
1	negative	1	16	Never had sex	16	245
1	negative	0	17	Had sex	15	246
1	negative	1	20	Had sex	18	247
0	negative	1	20	Had sex	20	248
1	negative	0	32	Had sex	15	249
1	negative	0	23	Had sex	15	250
1	negative	1	20	Had sex	13	251
0	negative	1	26	Had sex	14	252
1	negative	0	29	Had sex	15	253
1		1	15	Never had sex	15	254
1		1	15	Never had sex	15	255
1	negative	1	25	Had sex	20	256
1	negative	0	33	Had sex	20	257
0	negative	1	32	Had sex	22	258
1	negative	1	37	Had sex	15	259
1		0	18	Had sex	16	260
1	negative	0	25	Had sex	18	261
1	negative	1	24	Had sex	15	262
1	negative	1	25	Had sex	18	263
1	negative	0	37	Had sex	20	264
1		1	19	Had sex	18	265
0	negative	1	26	Had sex	16	266
0	negative	0	54	Had sex	18	267
1	negative	1	29	Had sex	16	268
0	negative	0	17	Had sex	17	269
1	negative	1	15	Never had sex	15	270
1		0	57	Had sex	18	271
1		0	18	Had sex	16	272
2		0	20	Had sex	16	273
0		1	55	Had sex	16	274
1	negative	1	17	Had sex	17	275
1	negative	1	25	Had sex	19	276
0		0	42	Had sex	18	277
1	negative	0	18	Had sex	14	278
0		1	36	Had sex	17	279
0	positive	1	43	Had sex	17	280
0	negative	1	51	Had sex	25	281
1	negative	1	21	Had sex	18	282
1	negative	1	32	Had sex	18	283
1	negative	0	63	Had sex	17	284
1	negative	1	53	Had sex	22	285
2	negative	0	18	Had sex	14	286
1	negative	0	38	Had sex	17	287
1	negative	1	37	Had sex	16	288
1	negative	1	17	Never had sex	17	289
1	positive	1	28	Had sex	18	290
1	positive	0	27	Had sex	17	291
1	positive	1	25	Had sex	17	292
2	negative	1	32	Had sex	17	293
1	negative	0	18	Never had sex	18	294
0	positive	0	36	Had sex	23	295
0	negative	1	45	Had sex	14	296
2	negative	0	23	Had sex	21	297
2	negative	0	21	Had sex	14	298
1	negative	1	16	Never had sex	16	299
0	negative	1	52	Had sex	20	300
1	negative	0	15	Never had sex	15	301
0	negative	1	42	Had sex	15	302
1	negative	0	21	Had sex	17	303
2	negative	0	19	Had sex	17	304
1	negative	1	15	Never had sex	15	305
1	negative	0	16	Had sex	13	306
1	negative	0	32	Had sex	15	307
1	positive	0	28	Had sex	19	308
0	negative	1	33	Had sex	15	309
1	negative	0	33	Had sex	15	310
1	negative	1	17	Never had sex	17	311
1	negative	1	15	Never had sex	15	312
1	negative	0	25	Had sex	23	313
1		0	15	Never had sex	18	314
0	negative	1	33	Had sex	17	315
1	negative	1	21	Had sex	16	316
1	negative	0	40	Had sex	15	317
0	negative	0	16	Never had sex	19	318
2	negative	0	22	Had sex	17	319
1	negative	0	20	Had sex	18	320
0	negative	0	27	Had sex	16	321
1	negative	1	16	Had sex	14	322
2		0	24	Had sex	15	323
2		0	26	Had sex	18	324
2	negative	0	18	Never had sex	18	325
1	negative	0	32	Had sex	18	326
1	negative	1	24	Had sex	20	327
1	negative	1	24	Had sex	16	328
2	negative	0	18	Had sex	16	329
1	negative	0	32	Had sex	20	330
1	negative	1	28	Had sex	21	331
2	negative	0	33	Had sex	15	332
1		1	19	Had sex	19	333
0	negative	0	76	Had sex	18	334
0	negative	0	41	Had sex	18	335
0	negative	1	31	Had sex	16	336
1	negative	1	27	Had sex	20	337
2	negative	1	24	Had sex	17	338
1	negative	0	46	Had sex	24	339
2	negative	0	25	Had sex	20	340
1		1	25	Had sex	16	341
1		1	15	Never had sex	15	342
1	negative	0	64	Had sex	25	343
	negative	1	50	Had sex	15	344
1	negative	0	33	Had sex	18	345
1	negative	1	26	Had sex	18	346
1	negative	1	25	Had sex	16	347
1	negative	0	23	Had sex	17	348
0	negative	1	23	Had sex	17	349
1	negative	0	38	Had sex	20	350
1	negative	1	21	Had sex	16	351
1	negative	1	15	Never had sex	15	352
2	negative	0	30	Had sex	26	353
2	negative	1	21	Had sex	16	354
2	negative	1	29	Had sex	20	355
0	negative	1	34	Had sex	14	356
1	negative	1	31	Had sex	16	357
1	negative	0	20	Had sex	18	358
1	negative	0	16	Never had sex	18	359
1	negative	1	17	Never had sex	17	360
0	negative	1	36	Had sex	15	361
1	negative	1	25	Had sex	15	362
1	negative	1	18	Had sex	18	363
1	negative	0	15	Never had sex	15	364
1	positive	1	22	Had sex	18	365
1	negative	0	16	Never had sex	16	366
1		0	20	Had sex	15	367
1	negative	1	32	Had sex	15	368
1	negative	1	21	Never had sex	21	369
1	negative	0	23	Never had sex	25	370
1	negative	1	29	Had sex	15	371
2	negative	1	16	Never had sex	16	372
1	negative	1	43	Had sex	20	373
1	positive	1	24	Had sex	17	374
1	negative	1	26	Had sex	18	375
0	negative	1	26	Had sex	17	376
1	negative	0	79	Had sex	23	377
1	negative	0	16	Never had sex	16	378
1	negative	1	16	Never had sex	16	379
0	negative	1	51	Had sex	15	380
1	negative	0	15	Never had sex	24	381
1	negative	0	18	Had sex	15	382
1	negative	1	16	Never had sex	16	383
1	negative	1	16	Never had sex	16	384
1	negative	1	27	Had sex	17	385
1		0	17	Had sex	15	386
1	negative	0	18	Had sex	15	387
1	positive	0	20	Had sex	20	388
0	negative	1	22	Had sex	17	389
1	negative	0	23	Had sex	17	390
1	negative	1	27	Had sex	15	391
1		0	43	Had sex	16	392
0	negative	1	31	Had sex	18	393
1	negative	1	15	Never had sex	15	394
1		0	16	Never had sex	18	395
1	negative	1	17	Never had sex	17	396
0	negative	1	50	Had sex	15	397
1	positive	1	16	Had sex	15	398
2		0	16	Never had sex	16	399
1		1	15	Never had sex	15	400
1	negative	1	26	Had sex	17	401
0		1	22	Had sex	22	402
1	negative	1	21	Had sex	17	403
1	negative	0	35	Had sex	16	404
1	negative	1	35	Had sex	20	405
1		1	15	Never had sex	21	406
1		0	36	Had sex	18	407
1	negative	0	30	Had sex	17	408
2	negative	1	23	Had sex	21	409
1	positive	1	32	Had sex	15	410
1	negative	1	29	Had sex	18	411
1	negative	1	37	Had sex	18	412
0	negative	1	16	Had sex	14	413
1		0	16	Never had sex	16	414
2	negative	0	19	Never had sex	19	415
1	negative	1	17	Had sex	16	416
1		0	20	Never had sex	22	417
1		1	15	Never had sex	15	418
1	negative	1	17	Had sex	15	419
1	negative	1	30	Never had sex	30	420
0		1	74	Had sex	15	421
1	negative	0	33	Had sex	18	422
1	negative	0	30	Never had sex	30	423
1	negative	0	19	Had sex	17	424
1	negative	0	15	Never had sex	15	425
1	positive	0	49	Had sex	13	426
1	negative	1	44	Had sex	17	427
0	negative	0	75	Had sex	20	428
1	negative	1	43	Had sex	16	429
1	negative	0	27	Had sex	15	430
0	negative	1	45	Had sex	15	431
1	negative	1	23	Had sex	16	432
1	negative	1	15	Never had sex	15	433
1	negative	0	17	Never had sex	17	434
1	negative	1	24	Had sex	24	435
2	negative	0	18	Had sex	17	436
1	negative	0	15	Never had sex	17	437
0	negative	0	22	Had sex	18	438
1	negative	0	30	Had sex	25	439
0	negative	0	18	Never had sex	18	440
1	negative	0	24	Had sex	14	441
1	negative	0	42	Had sex	17	442
0	negative	1	51	Had sex	16	443
1	negative	1	28	Had sex	14	444
1	negative	0	18	Never had sex	18	445
1	negative	1	22	Had sex	20	446
0		1	16	Never had sex	16	447
1	negative	0	16	Never had sex	16	448
1	negative	1	28	Had sex	20	449
1		0	16	Had sex	16	450
1	negative	0	29	Had sex	18	451
1	negative	0	36	Had sex	19	452
1	negative	0	39	Had sex	20	453
1	negative	1	26	Had sex	18	454
1	negative	1	15	Had sex	15	455
0	negative	1	35	Had sex	20	456
0	negative	0	37	Had sex	25	457
1	negative	0	28	Had sex	15	458
0	negative	1	34	Had sex	13	459
1	negative	0	15	Never had sex	15	460
0	positive	1	50	Had sex	18	461
1	negative	1	18	Never had sex	18	462
1	negative	1	18	Had sex	17	463
1	negative	0	51	Had sex	18	464
1	negative	1	50	Had sex	15	465
1	negative	0	35	Had sex	21	466
1	negative	1	20	Had sex	15	467
1	negative	0	16	Never had sex	18	468
1	negative	1	15	Had sex	15	469
1	negative	0	15	Had sex	13	470
1	negative	1	26	Had sex	14	471
1		0	19	Had sex	15	472
1	negative	0	17	Never had sex	17	473
1	negative	1	22	Had sex	15	474
1	negative	1	57	Had sex	18	475
1	negative	0	19	Never had sex	23	476
1	negative	0	16	Never had sex	18	477
1	negative	0	16	Never had sex	18	478
0	negative	1	20	Had sex	20	479
1	negative	0	31	Had sex	14	480
1		1	27	Had sex	20	481
1	negative	0	27	Had sex	20	482
1	negative	1	20	Had sex	18	483
1	negative	1	26	Had sex	14	484
1	negative	1	19	Never had sex	19	485
1	negative	1	15	Never had sex	15	486
1	negative	1	15	Never had sex	15	487
1	negative	0	52	Had sex	18	488
1	positive	1	51	Had sex	18	489
1	positive	1	28	Had sex	20	490
1	negative	0	25	Had sex	14	491
2	negative	1	19	Had sex	14	492
2	negative	1	19	Had sex	17	493
1	negative	1	24	Had sex	15	494
2	negative	0	17	Never had sex	17	495
2		0	17	Never had sex	17	496
1	negative	1	18	Had sex	18	497
1	negative	0	16	Never had sex	16	498
1	negative	1	16	Had sex	16	499
1		0	15	Never had sex	15	500
1	negative	1	15	Never had sex	15	501
1	negative	0	32	Had sex	20	502
1	negative	1	30	Had sex	17	503
0	negative	0	33	Had sex	13	504
0	negative	1	43	Had sex	19	505
1	negative	1	20	Had sex	16	506
1	negative	0	24	Had sex	24	507
1	negative	0	29	Had sex	15	508
0	negative	1	55	Had sex	15	509
0	negative	1	53	Had sex	21	510
1	negative	1	17	Had sex	15	511
1	negative	1	16	Never had sex	16	512
2	negative	1	17	Never had sex	17	513
0	negative	0	23	Had sex	19	514
0	negative	1	23	Had sex	15	515
1	negative	1	15	Never had sex	15	516
0	negative	1	33	Had sex	14	517
0	negative	0	52	Had sex	20	518
0	negative	1	39	Had sex	15	519
0	negative	0	35	Had sex	18	520
1	negative	0	18	Had sex	16	521
1	negative	1	18	Had sex	13	522
1	negative	0	31	Had sex	17	523
1		0	16	Had sex	13	524
1	negative	0	23	Had sex	17	525
1	negative	1	20	Had sex	18	526
1	negative	1	43	Had sex	25	527
1	positive	0	42	Had sex	20	528
0	negative	1	44	Had sex	17	529
1	negative	0	22	Had sex	14	530
1	negative	0	35	Had sex	15	531
1	negative	1	27	Had sex	16	532
1	negative	0	43	Had sex	18	533
1	negative	1	15	Never had sex	17	534
1		1	15	Never had sex	15	535
0	positive	0	59	Had sex	19	536
1	negative	1	15	Never had sex	15	537
0	negative	1	56	Had sex	20	538
1	negative	0	17	Never had sex	21	539
1	negative	0	20	Never had sex	28	540
0	negative	0	26	Had sex	20	541
0	negative	0	28	Had sex	18	542
2	negative	0	15	Never had sex	15	543
1	negative	1	29	Had sex	17	544
2	negative	1	21	Never had sex	21	545
1	negative	0	27	Had sex	15	546
1	negative	1	27	Had sex	15	547
0	positive	1	43	Had sex	13	548
1	negative	1	24	Had sex	16	549
0	negative	0	55	Had sex	17	550
0	negative	1	37	Had sex	16	551
0	negative	1	49	Had sex	18	552
0	negative	1	26	Had sex	16	553
0	negative	1	24	Had sex	18	554
1		1	15	Had sex	14	555
1	negative	1	19	Never had sex	19	556
1	negative	0	16	Never had sex	16	557
0	negative	1	49	Had sex	15	558
2	negative	0	23	Had sex	18	559
1	negative	0	26	Had sex	19	560
0	negative	1	19	Had sex	13	561
0	negative	1	20	Had sex	17	562
0	negative	1	46	Had sex	18	563
1	negative	1	15	Had sex	14	564
1		0	23	Had sex	13	565
2	negative	1	16	Never had sex	16	566
0	negative	1	39	Had sex	15	567
0	negative	0	75	Had sex	17	568
1	negative	0	34	Had sex	20	569
2	negative	1	29	Had sex	19	570
1	negative	0	31	Had sex	17	571
1	negative	1	51	Had sex	15	572
1	negative	1	21	Had sex	18	573
1	negative	0	41	Had sex	20	574
1		0	34	Had sex	20	575
1	negative	1	36	Had sex	18	576
1		0	38	Had sex	18	577
1	negative	1	40	Had sex	15	578
1	negative	0	16	Never had sex	19	579
0	negative	1	20	Had sex	13	580
1	negative	1	15	Never had sex	15	581
1	negative	0	23	Had sex	18	582
1		1	21	Had sex	17	583
1	negative	0	17	Had sex	13	584
1	negative	1	15	Never had sex	15	585
0	negative	0	34	Had sex	17	586
1	negative	1	32	Had sex	18	587
2	negative	0	23	Never had sex	23	588
1		1	18	Had sex	18	589
1	negative	0	16	Never had sex	19	590
1	negative	0	20	Had sex	17	591
1	positive	1	27	Had sex	13	592
1	negative	0	17	Never had sex	17	593
1	negative	1	21	Had sex	18	594
1	negative	0	27	Had sex	16	595
1	negative	1	18	Had sex	17	596
1	negative	0	16	Never had sex	16	597
0	negative	1	65	Had sex	13	598
0	negative	1	19	Had sex	17	599
1	negative	0	31	Had sex	14	600
1	negative	1	28	Had sex	18	601
0	negative	1	41	Had sex	17	602
1	negative	0	19	Had sex	15	603
1	negative	0	15	Never had sex	21	604
1	negative	0	30	Had sex	18	605
1	negative	1	25	Had sex	15	606
1	negative	0	17	Never had sex	17	607
1	negative	1	15	Never had sex	15	608
1	negative	0	29	Had sex	17	609
1	negative	1	26	Had sex	18	610
0	negative	1	39	Had sex	15	611
1	negative	0	27	Had sex	17	612
0	negative	0	19	Had sex	18	613
1	negative	1	17	Never had sex	17	614
1		0	17	Had sex	15	615
1	negative	1	22	Had sex	22	616
1	negative	0	36	Had sex	13	617
1	negative	1	19	Had sex	18	618
1	negative	0	15	Never had sex	15	619
1	negative	0	18	Never had sex	18	620
0	negative	1	34	Had sex	17	621
1	negative	0	33	Had sex	20	622
0	negative	1	49	Had sex	16	623
1	negative	1	24	Had sex	18	624
1	negative	0	22	Had sex	18	625
2	negative	0	23	Had sex	18	626
1	negative	1	17	Never had sex	17	627
1	negative	1	26	Had sex	16	628
1	negative	1	21	Had sex	15	629
1	negative	0	21	Had sex	20	630
0	negative	1	44	Had sex	15	631
1	negative	0	30	Had sex	17	632
1	negative	1	16	Never had sex	18	633
1	negative	0	21	Had sex	17	634
0	negative	1	28	Had sex	17	635
1	negative	1	15	Never had sex	17	636
1	negative	0	43	Had sex	14	637
2	negative	0	22	Had sex	18	638
1	negative	0	22	Had sex	20	639
1	negative	0	34	Had sex	14	640
1	negative	1	26	Had sex	18	641
1	negative	0	18	Had sex	16	642
1	negative	0	16	Had sex	16	643
1	negative	0	15	Never had sex	17	644
1	negative	1	23	Had sex	19	645
1	negative	1	21	Had sex	17	646
0	negative	1	38	Had sex	18	647
1	positive	0	19	Had sex	13	648
1		0	15	Never had sex	20	649
0	negative	0	45	Had sex	25	650
1	negative	1	32	Had sex	16	651
1	negative	0	15	Never had sex	15	652
1		0	15	Had sex	14	653
1	negative	1	33	Had sex	18	654
0	negative	1	33	Had sex	15	655
2	negative	0	29	Had sex	15	656
1	negative	0	24	Had sex	22	657
1	negative	1	20	Had sex	17	658
1	negative	1	24	Had sex	16	659
2	negative	0	18	Never had sex	18	660
1	negative	1	32	Had sex	18	661
1	negative	1	23	Had sex	18	662
1	negative	1	26	Had sex	16	663
1	negative	0	31	Had sex	21	664
1	positive	1	34	Had sex	16	665
2	negative	0	16	Had sex	13	666
2	negative	1	15	Never had sex	17	667
2	negative	0	28	Had sex	15	668
2	negative	0	20	Had sex	20	669
1		1	15	Never had sex	15	670
1		1	20	Had sex	17	671
1	negative	0	18	Had sex	17	672
1	negative	0	19	Had sex	13	673
2	negative	0	51	Had sex	23	674
1	negative	0	22	Had sex	19	675
1	negative	0	20	Had sex	15	676
1	negative	0	20	Had sex	16	677
2	positive	1	19	Had sex	18	678
1		1	17	Had sex	17	679
2	negative	1	16	Never had sex	16	680
1	negative	1	30	Had sex	14	681
1	negative	1	15	Never had sex	15	682
0	negative	0	43	Had sex	21	683
1	negative	1	28	Had sex	19	684
1	negative	1	22	Had sex	16	685
1	negative	0	24	Had sex	19	686
1	negative	1	16	Never had sex	16	687
1	negative	1	16	Never had sex	16	688
1	negative	1	15	Never had sex	15	689
1		0	19	Had sex	18	690
1	negative	1	34	Had sex	20	691
1	negative	1	39	Had sex	17	692
1	negative	1	20	Had sex	17	693
0	negative	1	46	Had sex	16	694
1	negative	0	18	Had sex	15	695
0	negative	1	15	Never had sex	15	696
1	negative	0	16	Had sex	16	697
0	negative	0	16	Never had sex	16	698
2	negative	0	44	Had sex	16	699
1	positive	1	22	Had sex	16	700
0		1	33	Had sex	15	701
1	negative	1	23	Had sex	20	702
0	negative	1	53	Had sex	15	703
0	negative	1	57	Had sex	15	704
0	negative	1	19	Had sex	16	705
1	negative	0	25	Had sex	18	706
0	negative	0	77	Had sex	16	707
1	positive	1	30	Had sex	13	708
0	negative	1	49	Had sex	18	709
2	negative	0	29	Had sex	14	710
1	negative	1	32	Had sex	14	711
0	negative	1	22	Had sex	22	712
1	negative	1	24	Had sex	17	713
1	negative	1	28	Had sex	19	714
2		0	20	Had sex	18	715
1	negative	0	18	Had sex	14	716
1	negative	0	34	Had sex	18	717
1	negative	1	28	Had sex	15	718
1		0	46	Had sex	13	719
1	negative	1	42	Had sex	18	720
1	positive	0	32	Had sex	17	721
0		1	19	Had sex	14	722
1	positive	1	20	Had sex	16	723
1		0	30	Had sex	18	724
0		1	23	Had sex	16	725
1		0	29	Had sex	13	726
1		1	27	Had sex	18	727
1	negative	0	28	Had sex	19	728
1	negative	1	24	Had sex	19	729
1	negative	0	39	Had sex	18	730
1		0	43	Had sex	20	731
1		1	44	Had sex	18	732
1		0	57	Had sex	16	733
0	negative	1	49	Had sex	18	734
1		1	16	Never had sex	16	735
1		1	15	Had sex	13	736
1	negative	0	16	Never had sex	16	737
1	negative	1	15	Never had sex	15	738
1		1	24	Had sex	24	739
0		1	42	Had sex	18	740
1	negative	1	28	Had sex	16	741
1		0	18	Had sex	16	742
2	negative	0	40	Had sex	24	743
1	negative	1	35	Had sex	15	744
1	negative	0	23	Had sex	21	745
1		1	32	Had sex	20	746
0	negative	0	30	Had sex	20	747
1	negative	1	25	Had sex	15	748
1	negative	1	40	Had sex	18	749
0	negative	1	30	Had sex	16	750
1	negative	1	37	Had sex	17	751
1	negative	0	52	Never had sex	52	752
2	negative	0	18	Never had sex	18	753
0	negative	1	77	Had sex	20	754
1		0	23	Had sex	15	755
0	negative	0	34	Had sex	19	756
0	negative	1	32	Had sex	13	757
1	negative	1	23	Had sex	18	758
1	negative	1	25	Had sex	15	759
1	negative	0	32	Had sex	17	760
1	negative	1	20	Had sex	18	761
2	negative	1	20	Had sex	17	762
1	negative	1	25	Had sex	16	763
0	negative	1	23	Had sex	15	764
2	negative	1	15	Never had sex	15	765
1	negative	1	43	Had sex	18	766
1	negative	0	37	Had sex	16	767
1	negative	0	17	Had sex	15	768
1	negative	0	15	Never had sex	15	769
2	negative	0	27	Had sex	20	770
2	negative	1	60	Had sex	28	771
1	negative	1	77	Had sex	17	772
0	negative	1	42	Had sex	16	773
0	negative	1	41	Had sex	16	774
1	negative	1	24	Never had sex	24	775
1	negative	1	15	Had sex	14	776
0	negative	1	16	Had sex	15	777
1	negative	0	41	Had sex	16	778
1	negative	1	20	Had sex	16	779
0	negative	1	42	Had sex	25	780
1	negative	1	15	Had sex	15	781
0	negative	1	15	Never had sex	15	782
0	negative	1	19	Had sex	17	783
0	negative	1	39	Had sex	20	784
0	negative	1	18	Had sex	17	785
1	negative	0	30	Had sex	15	786
0	negative	1	26	Had sex	18	787
0		0	16	Never had sex	16	788
1	negative	1	17	Never had sex	17	789
0	negative	0	54	Had sex	21	790
0	negative	1	40	Had sex	16	791
1	negative	0	19	Had sex	18	792
1	negative	0	16	Had sex	15	793
1	positive	0	24	Had sex	15	794
0	negative	1	21	Had sex	16	795
1	negative	1	30	Had sex	15	796
0	negative	0	20	Had sex	13	797
1		1	16	Had sex	16	798
1	negative	1	32	Had sex	20	799
1		1	15	Never had sex	15	800
1	negative	1	23	Had sex	15	801
0	negative	0	35	Had sex	17	802
1	negative	1	29	Had sex	15	803
1	negative	0	18	Never had sex	18	804
1	negative	0	16	Had sex	13	805
1	negative	1	20	Had sex	18	806
0	negative	1	21	Never had sex	21	807
1	negative	0	17	Had sex	15	808
1	negative	1	15	Never had sex	15	809
1	negative	0	17	Never had sex	17	810
1		1	17	Had sex	16	811
0	negative	0	34	Had sex	16	812
1	negative	0	24	Had sex	19	813
0	negative	0	15	Never had sex	15	814
0	negative	0	64	Had sex	18	815
1	negative	0	18	Had sex	16	816
1	negative	0	16	Had sex	15	817
0	negative	0	15	Never had sex	15	818
1	negative	0	20	Had sex	16	819
0	negative	1	34	Had sex	15	820
1	negative	1	15	Never had sex	15	821
0	negative	1	17	Had sex	16	822
0	negative	0	67	Had sex	18	823
0	negative	1	56	Had sex	15	824
0	negative	1	33	Had sex	16	825
0	negative	1	36	Had sex	17	826
1	negative	1	29	Had sex	18	827
1	negative	0	20	Had sex	20	828
1	negative	0	17	Had sex	15	829
1	negative	0	16	Never had sex	16	830
1	negative	1	17	Had sex	14	831
1	negative	1	15	Never had sex	15	832
0	negative	0	67	Had sex	15	833
1	negative	1	21	Had sex	19	834
0	negative	0	23	Had sex	18	835
1	negative	1	24	Had sex	18	836
0	negative	1	17	Had sex	15	837
2	negative	1	16	Never had sex	16	838
1	negative	0	76	Had sex	16	839
1	negative	0	20	Had sex	17	840
1	negative	0	34	Had sex	17	841
1	negative	0	39	Had sex	18	842
1	negative	1	16	Had sex	16	843
1	negative	0	15	Never had sex	15	844
1	negative	1	15	Never had sex	15	845
1	negative	1	19	Had sex	16	846
1	negative	0	16	Never had sex	16	847
0	negative	1	28	Had sex	18	848
0	negative	1	21	Had sex	18	849
1	negative	1	43	Had sex	16	850
	negative	0	17	Had sex	17	851
1	negative	0	18	Never had sex	18	852
1	negative	0	18	Had sex	15	853
1	negative	1	16	Never had sex	16	854
1	negative	1	17	Never had sex	17	855
0	negative	1	24	Never had sex	24	856
0	negative	0	34	Had sex	16	857
1	negative	1	33	Had sex	17	858
0	negative	1	45	Had sex	15	859
1	negative	1	38	Had sex	16	860
2		0	16	Never had sex	16	861
2	negative	0	17	Had sex	15	862
1		1	25	Had sex	17	863
1	positive	1	24	Had sex	20	864
1	negative	0	52	Had sex	20	865
1	negative	1	40	Had sex	13	866
1	negative	0	21	Had sex	17	867
1	negative	0	15	Had sex	13	868
1	negative	0	24	Had sex	14	869
1	negative	0	23	Had sex	19	870
1	negative	1	15	Had sex	15	871
1	negative	0	24	Had sex	15	872
2	negative	0	17	Had sex	16	873
1	negative	0	17	Had sex	16	874
1	negative	1	24	Had sex	18	875
0	negative	0	53	Had sex	15	876
0	negative	1	28	Had sex	16	877
1		0	15	Never had sex	15	878
0	negative	0	30	Had sex	15	879
1	negative	0	24	Had sex	17	880
0	negative	1	49	Had sex	15	881
0	negative	1	33	Had sex	15	882
1	negative	1	22	Had sex	20	883
1	negative	0	54	Had sex	17	884
0	negative	1	17	Had sex	15	885
0	negative	0	22	Had sex	22	886
1	negative	0	35	Had sex	18	887
0	negative	0	40	Never had sex	40	888
0	negative	1	29	Had sex	16	889
1	negative	0	73	Had sex	15	890
0	negative	0	20	Had sex	17	891
1	negative	1	18	Had sex	15	892
1	negative	1	21	Had sex	17	893
0	negative	1	48	Had sex	16	894
1	negative	0	26	Had sex	15	895
1	negative	1	15	Had sex	14	896
1	negative	0	30	Had sex	25	897
1	negative	1	30	Had sex	15	898
1	negative	1	25	Had sex	17	899
0	negative	1	63	Had sex	15	900
1		0	17	Had sex	16	901
1	negative	0	16	Never had sex	16	902
0	negative	1	35	Had sex	16	903
1	negative	1	41	Had sex	16	904
1	negative	1	15	Never had sex	15	905
0	negative	0	26	Had sex	15	906
0		1	29	Had sex	16	907
2	negative	0	16	Never had sex	16	908
1	negative	1	18	Had sex	17	909
1	negative	0	35	Had sex	21	910
0		1	22	Had sex	17	911
0		1	32	Had sex	15	912
1		0	46	Had sex	20	913
1		1	39	Had sex	17	914
1	negative	0	16	Never had sex	16	915
2	negative	0	15	Never had sex	15	916
0	negative	0	93	Had sex	18	917
0	negative	0	32	Had sex	20	918
1	negative	1	39	Had sex	18	919
0	negative	0	34	Had sex	20	920
1	negative	0	27	Had sex	20	921
0		1	19	Had sex	14	922
0	negative	1	26	Had sex	15	923
0	positive	1	28	Had sex	17	924
0	negative	0	20	Had sex	18	925
1	positive	0	33	Had sex	15	926
1	positive	1	27	Had sex	16	927
0	negative	1	23	Had sex	18	928
1	negative	0	29	Had sex	24	929
2	negative	1	22	Had sex	22	930
1	negative	1	22	Had sex	20	931
1	negative	1	34	Had sex	18	932
0	negative	0	32	Had sex	26	933
0	negative	1	20	Had sex	18	934
1	negative	0	25	Had sex	17	935
1	negative	0	21	Had sex	19	936
1	negative	1	26	Had sex	16	937
1	negative	0	16	Never had sex	20	938
1	negative	1	16	Never had sex	16	939
0	negative	0	53	Had sex	25	940
0	negative	1	38	Had sex	18	941
1	negative	1	16	Never had sex	18	942
2		1	16	Never had sex	16	943
1	negative	1	35	Had sex	20	944
1	negative	0	64	Had sex	17	945
0	negative	1	41	Had sex	15	946
1	negative	0	23	Had sex	16	947
0	negative	1	15	Had sex	14	948
1	negative	0	16	Never had sex	16	949
1	negative	1	18	Never had sex	18	950
1	negative	0	16	Had sex	13	951
1	negative	0	15	Never had sex	20	952
1	negative	0	15	Never had sex	22	953
1	negative	1	29	Had sex	15	954
1		1	42	Had sex	16	955
2	negative	0	18	Had sex	18	956
2	negative	0	17	Never had sex	17	957
1	negative	0	18	Had sex	17	958
1	negative	1	32	Had sex	19	959
1	negative	0	42	Had sex	14	960
1	negative	1	26	Had sex	15	961
1	negative	0	18	Never had sex	18	962
1	negative	1	18	Never had sex	18	963
1	negative	1	20	Had sex	14	964
1	negative	1	17	Had sex	16	965
0	negative	1	38	Had sex	19	966
1	negative	0	16	Had sex	16	967
1	negative	0	16	Had sex	14	968
1	negative	0	24	Had sex	13	969
1	negative	1	33	Had sex	13	970
0		1	17	Had sex	16	971
0		1	18	Had sex	16	972
0	negative	0	43	Had sex	25	973
1	negative	1	19	Had sex	14	974
1	negative	1	41	Had sex	20	975
0	negative	1	15	Never had sex	15	976
1	negative	0	42	Had sex	16	977
1	negative	1	34	Had sex	17	978
0		1	19	Had sex	16	979
1	negative	1	16	Never had sex	16	980
0		1	21	Had sex	21	981
1		1	16	Never had sex	16	982
0		0	26	Had sex	13	983
0		1	24	Had sex	15	984
1	negative	1	22	Had sex	15	985
1		0	15	Never had sex	15	986
0	positive	1	51	Had sex	18	987
1		0	48	Had sex	15	988
1		0	20	Had sex	15	989
1		1	15	Never had sex	15	990
1		1	26	Had sex	19	991
1	negative	0	15	Never had sex	16	992
0	negative	1	82	Had sex	15	993
1		1	43	Had sex	16	994
1	negative	0	16	Had sex	14	995
1		0	16	Never had sex	19	996
1	negative	1	18	Had sex	16	997
1	negative	0	30	Had sex	15	998
1		1	26	Had sex	18	999
1	negative	0	30	Had sex	17	1000
1	negative	1	29	Had sex	18	1001
1	negative	0	27	Had sex	18	1002
1	negative	0	24	Had sex	24	1003
1	negative	1	17	Had sex	15	1004
1	negative	0	27	Had sex	15	1005
1	negative	0	30	Had sex	18	1006
0	positive	1	30	Had sex	23	1007
1	negative	0	29	Had sex	17	1008
1	negative	1	27	Had sex	15	1009
1	negative	0	57	Had sex	18	1010
0	negative	1	55	Had sex	15	1011
1	negative	0	32	Had sex	18	1012
1	negative	0	16	Never had sex	21	1013
1	negative	1	19	Had sex	17	1014
1	negative	1	27	Had sex	24	1015
0	negative	1	43	Had sex	16	1016
1	negative	0	17	Never had sex	17	1017
1	negative	0	18	Had sex	16	1018
1	negative	0	16	Never had sex	16	1019
1	negative	1	30	Had sex	15	1020
1	negative	0	35	Had sex	19	1021
1	negative	1	24	Had sex	16	1022
0	negative	1	40	Had sex	18	1023
0		0	17	Never had sex	17	1024
0	negative	0	15	Had sex	15	1025
1	negative	1	18	Never had sex	18	1026
1	negative	1	22	Had sex	15	1027
1	negative	1	27	Had sex	15	1028
1	negative	0	24	Had sex	14	1029
1	negative	0	17	Never had sex	28	1030
1	negative	1	25	Had sex	15	1031
0	negative	1	15	Never had sex	15	1032
1	negative	0	15	Had sex	13	1033
1	negative	0	16	Never had sex	16	1034
0		1	20	Had sex	20	1035
1		1	15	Never had sex	15	1036
1	negative	0	27	Had sex	16	1037
0	negative	0	31	Had sex	18	1038
1	negative	0	22	Never had sex	22	1039
0	negative	1	26	Had sex	16	1040
2	negative	0	45	Had sex	18	1041
1	negative	1	40	Had sex	18	1042
1	negative	1	19	Had sex	15	1043
1	negative	0	15	Had sex	14	1044
0	negative	0	33	Had sex	14	1045
0	negative	1	30	Had sex	15	1046
0	negative	1	23	Had sex	17	1047
1	negative	1	16	Had sex	15	1048
1	negative	1	23	Had sex	15	1049
1	negative	0	23	Had sex	18	1050
1	negative	1	15	Never had sex	15	1051
1		0	16	Never had sex	16	1052
1	negative	0	15	Never had sex	15	1053
1	negative	0	21	Had sex	18	1054
1	negative	0	19	Had sex	15	1055
1	negative	0	16	Never had sex	16	1056
1	positive	1	40	Had sex	24	1057
1	negative	0	15	Had sex	15	1058
1		0	23	Had sex	17	1059
0	negative	0	53	Had sex	15	1060
0		0	74	Had sex	20	1061
0	negative	1	38	Had sex	15	1062
1	negative	1	28	Had sex	16	1063
0	negative	1	18	Had sex	15	1064
0	negative	1	20	Had sex	18	1065
1	negative	1	42	Had sex	18	1066
1	negative	0	15	Had sex	15	1067
1	negative	0	15	Never had sex	18	1068
1	negative	1	19	Had sex	17	1069
0	negative	1	21	Had sex	17	1070
1		1	18	Had sex	16	1071
1	negative	0	26	Never had sex	31	1072
1	negative	0	25	Had sex	17	1073
1	negative	1	16	Never had sex	16	1074
1	negative	0	42	Had sex	22	1075
1	negative	1	19	Had sex	16	1076
1	negative	1	16	Never had sex	16	1077
0	negative	0	82	Had sex	16	1078
0	negative	1	56	Had sex	17	1079
2	negative	1	16	Had sex	16	1080
1	negative	0	16	Had sex	14	1081
1	positive	0	37	Had sex	16	1082
1	negative	0	20	Had sex	18	1083
1	negative	1	16	Never had sex	16	1084
1		0	27	Had sex	18	1085
1	negative	1	20	Had sex	19	1086
1	negative	0	37	Had sex	17	1087
0	negative	0	15	Never had sex	15	1088
1	negative	0	16	Never had sex	16	1089
1		1	35	Had sex	19	1090
1		1	16	Never had sex	18	1091
1		1	15	Never had sex	15	1092
0	negative	1	17	Had sex	17	1093
1	negative	1	21	Had sex	18	1094
1	negative	0	15	Never had sex	17	1095
1	negative	0	15	Never had sex	15	1096
0	negative	0	17	Had sex	17	1097
1	negative	1	16	Never had sex	16	1098
1	negative	0	17	Never had sex	17	1099
1	negative	0	57	Had sex	26	1100
0	negative	1	35	Had sex	15	1101
1	negative	0	24	Had sex	15	1102
0	negative	0	16	Had sex	15	1103
1		1	15	Never had sex	15	1104
0	negative	1	36	Had sex	16	1105
1	negative	0	20	Had sex	20	1106
1	negative	0	36	Had sex	18	1107
1	negative	1	25	Had sex	17	1108
1	negative	0	26	Had sex	19	1109
1	negative	0	15	Had sex	15	1110
1	negative	1	15	Never had sex	15	1111
1		1	15	Never had sex	15	1112
1	negative	1	22	Had sex	16	1113
1		1	19	Had sex	16	1114
1	negative	0	33	Had sex	22	1115
1	negative	1	26	Had sex	15	1116
1	negative	0	41	Had sex	15	1117
0	negative	1	30	Had sex	20	1118
0	negative	1	16	Had sex	16	1119
1	negative	1	15	Had sex	15	1120
1		0	15	Never had sex	15	1121
1	negative	1	17	Had sex	15	1122
1	negative	1	27	Had sex	19	1123
0	negative	0	63	Had sex	25	1124
1	negative	0	24	Had sex	15	1125
1	negative	0	19	Had sex	15	1126
0	negative	0	17	Had sex	17	1127
0		1	15	Never had sex	15	1128
0	negative	1	30	Had sex	16	1129
1	negative	0	18	Had sex	18	1130
1		0	15	Had sex	15	1131
0		1	59	Had sex	16	1132
1	negative	1	16	Never had sex	16	1133
1	negative	1	22	Had sex	22	1134
1	negative	1	31	Had sex	19	1135
2	negative	1	16	Never had sex	16	1136
0	negative	0	66	Had sex	18	1137
1	negative	0	25	Had sex	18	1138
0	negative	1	71	Had sex	20	1139
1	negative	0	20	Had sex	19	1140
1	negative	0	28	Had sex	13	1141
1	negative	0	19	Had sex	17	1142
1	negative	1	16	Never had sex	16	1143
0		1	49	Had sex	18	1144
1	negative	1	19	Had sex	18	1145
1	negative	1	26	Had sex	20	1146
1	negative	1	17	Never had sex	17	1147
1	negative	0	32	Had sex	15	1148
0	negative	1	18	Had sex	16	1149
1	negative	0	50	Had sex	25	1150
0	negative	1	33	Had sex	19	1151
1	negative	0	16	Never had sex	16	1152
1	negative	1	22	Had sex	22	1153
0	negative	0	29	Had sex	17	1154
1	negative	1	29	Had sex	19	1155
1	negative	0	18	Never had sex	18	1156
1	negative	0	40	Had sex	18	1157
1	negative	1	26	Had sex	15	1158
1		1	22	Had sex	15	1159
1	negative	0	39	Had sex	19	1160
1	negative	0	28	Had sex	18	1161
1	negative	1	37	Had sex	13	1162
1	negative	0	15	Never had sex	15	1163
1	negative	1	15	Never had sex	15	1164
1	negative	0	35	Had sex	20	1165
0	negative	1	37	Had sex	28	1166
1	negative	0	15	Never had sex	15	1167
1	negative	0	15	Never had sex	15	1168
1	negative	0	18	Never had sex	18	1169
1	negative	1	36	Had sex	15	1170
1	negative	1	15	Never had sex	15	1171
0	negative	0	43	Had sex	15	1172
1	negative	0	51	Had sex	21	1173
1	negative	1	22	Had sex	18	1174
1	negative	0	44	Had sex	15	1175
1	negative	1	20	Had sex	16	1176
1	negative	0	18	Never had sex	23	1177
0	negative	1	55	Had sex	13	1178
1	negative	1	35	Had sex	16	1179
1	negative	0	27	Never had sex	27	1180
1	negative	1	16	Had sex	15	1181
1	negative	0	44	Had sex	15	1182
0	negative	1	43	Had sex	15	1183
1	negative	1	16	Never had sex	18	1184
1	negative	0	17	Had sex	17	1185
1	negative	1	17	Never had sex	17	1186
1	negative	0	15	Never had sex	15	1187
1	negative	1	23	Had sex	15	1188
1	negative	0	32	Had sex	18	1189
1	negative	0	37	Had sex	17	1190
1	negative	1	17	Never had sex	17	1191
1	negative	0	35	Had sex	18	1192
1	negative	1	25	Had sex	17	1193
1	negative	1	26	Had sex	18	1194
1	negative	1	19	Never had sex	23	1195
0	negative	1	42	Had sex	15	1196
1	negative	0	36	Had sex	16	1197
0	negative	0	26	Had sex	22	1198
0	negative	0	69	Had sex	18	1199
1	negative	0	34	Had sex	18	1200
0	negative	0	15	Never had sex	15	1201
1		1	34	Had sex	18	1202
1		1	17	Had sex	16	1203
0	negative	1	28	Had sex	17	1204
0	negative	0	55	Had sex	17	1205
1	negative	0	18	Had sex	16	1206
1	negative	1	17	Had sex	15	1207
0	positive	1	61	Had sex	16	1208
1		0	30	Had sex	15	1209
0	negative	1	39	Had sex	17	1210
1	negative	0	21	Had sex	18	1211
1	negative	0	17	Never had sex	17	1212
1	negative	0	17	Had sex	17	1213
1	negative	0	15	Never had sex	15	1214
1	negative	0	17	Never had sex	17	1215
1	negative	0	32	Had sex	14	1216
1	negative	1	30	Had sex	15	1217
1		1	15	Never had sex	15	1218
1	negative	0	26	Had sex	18	1219
1	negative	0	24	Had sex	18	1220
1	negative	1	26	Had sex	14	1221
1	negative	0	15	Never had sex	15	1222
0	negative	1	44	Had sex	15	1223
0	negative	1	22	Had sex	16	1224
0	negative	0	76	Had sex	16	1225
1	negative	0	19	Had sex	15	1226
1	negative	1	27	Had sex	18	1227
1	negative	1	20	Had sex	15	1228
1	negative	0	19	Never had sex	23	1229
1	negative	0	17	Had sex	15	1230
1	negative	0	18	Never had sex	18	1231
1	negative	1	30	Had sex	17	1232
0	positive	1	25	Had sex	18	1233
0	negative	1	42	Had sex	13	1234
1	negative	1	15	Never had sex	15	1235
1	negative	1	16	Never had sex	16	1236
1	negative	0	25	Had sex	18	1237
1	negative	1	43	Had sex	20	1238
0	negative	1	19	Had sex	17	1239
0	negative	1	35	Had sex	15	1240
1	negative	0	26	Had sex	18	1241
1	negative	0	23	Had sex	15	1242
1	negative	0	16	Never had sex	18	1243
1	negative	1	24	Had sex	16	1244
0	negative	1	29	Had sex	15	1245
1	negative	1	23	Had sex	15	1246
1	negative	1	19	Had sex	17	1247
0	negative	1	24	Had sex	15	1248
0	negative	0	40	Had sex	17	1249
0	negative	1	35	Had sex	15	1250
1	negative	0	17	Never had sex	18	1251
1	negative	0	16	Had sex	16	1252
1	positive	0	16	Had sex	15	1253
1		1	17	Had sex	15	1254
1		1	15	Never had sex	15	1255
1	negative	1	17	Had sex	15	1256
1	negative	1	15	Never had sex	15	1257
1		1	20	Never had sex	20	1258
2	negative	0	31	Had sex	20	1259
1	negative	1	19	Never had sex	19	1260
1	negative	1	19	Never had sex	19	1261
0	negative	0	59	Had sex	19	1262
1	negative	1	21	Had sex	15	1263
1	negative	1	18	Had sex	16	1264
0	negative	1	21	Had sex	16	1265
1	negative	0	34	Had sex	13	1266
0	negative	1	22	Had sex	18	1267
0	negative	0	59	Had sex	20	1268
1	positive	0	30	Had sex	19	1269
1	negative	0	18	Never had sex	18	1270
1	negative	0	19	Never had sex	19	1271
1	negative	0	16	Never had sex	18	1272
1	negative	1	17	Never had sex	17	1273
1	negative	1	19	Never had sex	19	1274
1	negative	0	33	Had sex	19	1275
1	negative	1	26	Had sex	18	1276
2	negative	1	19	Had sex	16	1277
1	negative	1	15	Never had sex	15	1278
2	negative	0	21	Had sex	16	1279
2	negative	1	15	Never had sex	15	1280
2	negative	0	26	Had sex	15	1281
0	negative	1	20	Had sex	18	1282
1		1	17	Never had sex	17	1283
0	negative	0	25	Had sex	16	1284
1	negative	1	44	Had sex	15	1285
2	negative	1	27	Had sex	16	1286
1	negative	1	18	Had sex	17	1287
1	negative	1	15	Never had sex	15	1288
1	negative	1	26	Had sex	21	1289
0	negative	0	51	Had sex	20	1290
1	negative	1	34	Had sex	15	1291
1	negative	1	23	Had sex	20	1292
0	negative	1	23	Had sex	15	1293
0		1	34	Had sex	19	1294
1	negative	1	19	Had sex	18	1295
2	negative	1	18	Never had sex	18	1296
1	negative	0	48	Had sex	15	1297
1	negative	1	49	Had sex	20	1298
2	negative	0	25	Had sex	14	1299
1	negative	1	20	Had sex	19	1300
0	negative	1	18	Had sex	15	1301
1	negative	0	66	Had sex	18	1302
1	negative	0	17	Never had sex	19	1303
1		1	24	Never had sex	24	1304
1	negative	0	15	Had sex	15	1305
0	negative	0	19	Had sex	15	1306
0	negative	1	18	Had sex	14	1307
0	negative	1	19	Had sex	16	1308
1	negative	1	31	Had sex	15	1309
0	negative	0	16	Never had sex	16	1310
1	negative	1	19	Had sex	17	1311
0	negative	1	36	Had sex	19	1312
1		1	16	Never had sex	16	1313
0	negative	1	16	Never had sex	16	1314
1	negative	0	52	Had sex	18	1315
0	negative	1	40	Had sex	16	1316
2	negative	1	22	Had sex	20	1317
2	negative	0	24	Had sex	17	1318
2		0	15	Never had sex	15	1319
1	negative	0	16	Never had sex	16	1320
0	negative	1	30	Had sex	17	1321
1	negative	0	19	Had sex	18	1322
1	negative	0	66	Had sex	15	1323
0	negative	1	55	Had sex	18	1324
1	negative	1	28	Had sex	20	1325
1		1	15	Never had sex	15	1326
1	negative	0	16	Had sex	16	1327
1	negative	1	21	Had sex	15	1328
1	negative	0	21	Had sex	16	1329
1		0	25	Had sex	18	1330
1	negative	1	18	Had sex	18	1331
1	negative	1	19	Never had sex	19	1332
0	negative	1	56	Had sex	14	1333
0	negative	0	15	Never had sex	15	1334
0	negative	1	31	Had sex	15	1335
0	negative	1	15	Had sex	13	1336
0	negative	0	15	Never had sex	15	1337
1	negative	1	16	Had sex	16	1338
1	negative	0	26	Had sex	15	1339
1		1	16	Had sex	16	1340
1	negative	1	23	Had sex	18	1341
2	negative	1	19	Never had sex	19	1342
1		0	40	Had sex	20	1343
		1	15	Never had sex	15	1344
1	negative	0	19	Never had sex	19	1345
1	negative	0	24	Had sex	22	1346
2		0	17	Had sex	15	1347
1	negative	0	16	Never had sex	19	1348
0	negative	1	16	Never had sex	16	1349
1	negative	0	15	Never had sex	15	1350
1	negative	0	18	Had sex	16	1351
0	negative	1	67	Had sex	25	1352
1	negative	0	32	Had sex	14	1353
1	negative	1	21	Had sex	16	1354
1	negative	0	41	Had sex	17	1355
1	negative	1	15	Had sex	15	1356
0	positive	0	36	Had sex	15	1357
0	negative	1	31	Had sex	17	1358
1	negative	1	23	Had sex	16	1359
1	negative	1	33	Had sex	15	1360
1		0	16	Had sex	13	1361
1	negative	0	17	Never had sex	17	1362
0	negative	0	15	Never had sex	15	1363
1	negative	0	19	Never had sex	24	1364
1		1	17	Never had sex	17	1365
1	negative	1	16	Never had sex	16	1366
1	negative	1	24	Had sex	16	1367
2		0	15	Never had sex	18	1368
2	negative	0	16	Never had sex	16	1369
1	negative	0	30	Had sex	20	1370
1	negative	0	16	Never had sex	18	1371
1	negative	0	27	Had sex	17	1372
1	negative	1	31	Had sex	25	1373
0	negative	1	39	Had sex	18	1374
0	negative	0	20	Had sex	20	1375
1	negative	1	15	Had sex	14	1376
0	negative	1	16	Never had sex	16	1377
1	negative	0	20	Had sex	16	1378
0	negative	1	16	Had sex	16	1379
1	negative	1	59	Had sex	14	1380
1	negative	1	25	Had sex	16	1381
1		1	29	Had sex	18	1382
0	negative	0	27	Had sex	15	1383
0	negative	1	23	Had sex	15	1384
0	negative	1	20	Had sex	20	1385
1	negative	1	24	Had sex	14	1386
2	negative	0	16	Never had sex	16	1387
2	negative	1	27	Had sex	23	1388
2	negative	1	19	Had sex	18	1389
2		1	15	Never had sex	17	1390
1	negative	0	43	Had sex	15	1391
2		0	53	Had sex	18	1392
1	negative	1	38	Had sex	15	1393
1	negative	0	18	Had sex	18	1394
1	negative	0	17	Had sex	16	1395
1	negative	0	22	Had sex	18	1396
0		1	25	Had sex	13	1397
1	negative	1	21	Had sex	16	1398
1	negative	0	29	Had sex	18	1399
1		1	23	Had sex	23	1400
1	positive	1	32	Had sex	15	1401
0		1	70	Had sex	14	1402
0		1	22	Had sex	22	1403
1		1	15	Never had sex	15	1404
1	negative	0	31	Had sex	17	1405
0		1	44	Had sex	17	1406
1	negative	1	29	Had sex	16	1407
0	negative	1	28	Had sex	18	1408
1	negative	1	22	Had sex	17	1409
1	negative	0	41	Had sex	16	1410
1	negative	1	36	Had sex	19	1411
1	negative	1	15	Never had sex	15	1412
1	negative	0	20	Had sex	19	1413
1	negative	0	34	Had sex	20	1414
1	negative	1	29	Had sex	15	1415
1	positive	1	29	Had sex	17	1416
1	negative	1	30	Had sex	15	1417
1	negative	0	20	Had sex	18	1418
1	negative	0	37	Had sex	22	1419
1	negative	1	25	Had sex	20	1420
2	negative	1	17	Had sex	15	1421
2	negative	0	21	Had sex	17	1422
1	negative	0	21	Had sex	18	1423
2	negative	1	18	Never had sex	18	1424
1	negative	0	17	Had sex	16	1425
1	negative	0	16	Never had sex	16	1426
1	negative	0	16	Had sex	16	1427
1	negative	0	18	Never had sex	18	1428
2	negative	0	18	Never had sex	18	1429
1	negative	0	31	Had sex	18	1430
1	negative	0	16	Had sex	15	1431
2	negative	0	20	Had sex	17	1432
2	negative	1	15	Never had sex	17	1433
2	negative	1	15	Never had sex	15	1434
2	negative	0	19	Had sex	18	1435
1		1	15	Never had sex	15	1436
1	negative	0	15	Never had sex	17	1437
1	negative	0	27	Had sex	17	1438
1	negative	1	15	Never had sex	15	1439
0	negative	0	56	Had sex	16	1440
1	negative	1	24	Had sex	15	1441
1	negative	1	15	Never had sex	15	1442
1	negative	1	24	Had sex	18	1443
0	positive	0	30	Had sex	20	1444
1	negative	0	31	Had sex	16	1445
1	negative	1	27	Had sex	15	1446
2	negative	1	16	Never had sex	16	1447
1		1	15	Never had sex	15	1448
1	negative	0	15	Never had sex	15	1449
2	negative	1	16	Had sex	15	1450
1	negative	0	26	Had sex	15	1451
1	negative	1	23	Had sex	19	1452
1	negative	0	51	Had sex	19	1453
0	negative	1	33	Had sex	15	1454
1	negative	0	30	Had sex	22	1455
1	negative	0	54	Had sex	17	1456
1	negative	1	40	Had sex	15	1457
1	negative	0	18	Had sex	16	1458
2	negative	1	16	Never had sex	16	1459
1	negative	1	19	Had sex	16	1460
0	negative	1	67	Had sex	17	1461
1	negative	0	35	Had sex	15	1462
1	negative	0	24	Had sex	15	1463
0	negative	0	18	Had sex	15	1464
1	negative	1	15	Never had sex	15	1465
1	negative	1	17	Had sex	15	1466
1	negative	1	37	Had sex	15	1467
1	negative	0	15	Had sex	14	1468
2	negative	1	15	Never had sex	15	1469
1	negative	1	16	Never had sex	16	1470
1	negative	0	25	Had sex	15	1471
1	negative	1	40	Had sex	15	1472
1	negative	1	18	Never had sex	18	1473
1	negative	1	15	Never had sex	15	1474
1	negative	0	50	Had sex	21	1475
1	negative	1	35	Had sex	15	1476
2	negative	0	25	Had sex	19	1477
1	negative	0	17	Had sex	16	1478
0	negative	1	38	Never had sex	38	1479
1	negative	0	18	Had sex	16	1480
2	negative	1	15	Never had sex	15	1481
2		0	20	Had sex	16	1482
1	negative	1	25	Had sex	20	1483
1	negative	0	47	Had sex	15	1484
1		1	19	Had sex	15	1485
1	negative	1	30	Had sex	18	1486
1		1	15	Never had sex	15	1487
1	negative	0	18	Never had sex	18	1488
2	negative	0	15	Never had sex	15	1489
1		0	15	Never had sex	15	1490
1	negative	1	29	Had sex	18	1491
0	negative	1	64	Had sex	16	1492
0	negative	1	28	Had sex	15	1493
1	negative	1	19	Had sex	15	1494
0	positive	1	55	Had sex	20	1495
0	negative	1	23	Had sex	14	1496
0		1	30	Had sex	15	1497
0		1	51	Had sex	20	1498
2		0	23	Never had sex	23	1499
1	negative	0	17	Never had sex	17	1500
1	negative	0	24	Had sex	19	1501
1	negative	1	19	Had sex	17	1502
2	negative	0	63	Had sex	23	1503
0	negative	1	34	Had sex	15	1504
1	negative	1	15	Never had sex	15	1505
2		0	37	Had sex	19	1506
1	negative	0	15	Never had sex	15	1507
0	negative	1	58	Had sex	14	1508
1	negative	1	29	Had sex	21	1509
2	negative	0	17	Never had sex	17	1510
2	negative	1	16	Never had sex	16	1511
1	negative	1	32	Had sex	16	1512
1	negative	0	22	Had sex	16	1513
1		1	22	Had sex	17	1514
1		0	45	Had sex	23	1515
1		1	21	Had sex	17	1516
1	negative	1	30	Had sex	17	1517
0	negative	0	18	Had sex	16	1518
1	positive	1	36	Had sex	28	1519
1	negative	1	27	Had sex	16	1520
1	negative	1	43	Had sex	18	1521
1	negative	0	30	Had sex	20	1522
1	negative	0	31	Had sex	18	1523
1	negative	0	21	Had sex	14	1524
1	negative	0	20	Had sex	20	1525
1	negative	1	26	Had sex	19	1526
1	negative	0	26	Had sex	15	1527
0	negative	1	22	Had sex	16	1528
1	negative	1	15	Had sex	15	1529
1		0	17	Had sex	16	1530
1	negative	0	17	Had sex	15	1531
1	negative	0	15	Had sex	15	1532
0	negative	1	46	Had sex	17	1533
1	negative	1	46	Had sex	14	1534
0	negative	1	20	Had sex	17	1535
1	negative	0	49	Had sex	14	1536
0	negative	1	40	Had sex	16	1537
2	negative	0	33	Had sex	18	1538
1		0	23	Had sex	14	1539
1	negative	0	53	Had sex	20	1540
1		0	21	Had sex	14	1541
1	negative	0	19	Had sex	16	1542
1	negative	0	59	Had sex	15	1543
1	negative	0	30	Had sex	20	1544
0	negative	1	29	Had sex	20	1545
1	negative	0	28	Had sex	17	1546
0	negative	0	77	Had sex	18	1547
1	negative	1	18	Had sex	17	1548
1	negative	0	16	Never had sex	16	1549
1		1	21	Had sex	21	1550
1	negative	1	22	Had sex	19	1551
1	negative	0	19	Had sex	17	1552
1	negative	0	15	Never had sex	15	1553
0		1	16	Had sex	15	1554
1	positive	0	27	Had sex	17	1555
0	negative	0	29	Never had sex	29	1556
0	positive	1	26	Had sex	20	1557
1	negative	1	37	Had sex	27	1558
0	negative	1	42	Had sex	15	1559
1	negative	0	24	Had sex	18	1560
1	negative	0	20	Had sex	13	1561
1	negative	0	16	Had sex	13	1562
1		0	15	Never had sex	15	1563
0	negative	1	31	Had sex	17	1564
1	negative	0	22	Had sex	18	1565
1	negative	1	18	Had sex	17	1566
1	negative	1	17	Never had sex	17	1567
1	negative	1	17	Had sex	15	1568
1		0	20	Had sex	18	1569
1	negative	0	24	Had sex	18	1570
1	negative	1	18	Had sex	15	1571
2	negative	0	15	Never had sex	15	1572
0	negative	0	16	Never had sex	16	1573
1	negative	0	27	Had sex	15	1574
1		1	40	Had sex	18	1575
1	positive	1	26	Had sex	19	1576
1	negative	1	17	Never had sex	17	1577
0	negative	1	17	Never had sex	17	1578
1	negative	0	18	Never had sex	18	1579
0	negative	1	31	Had sex	15	1580
1	negative	1	24	Had sex	18	1581
1	negative	0	45	Had sex	16	1582
0	negative	1	44	Had sex	20	1583
1	negative	1	15	Never had sex	15	1584
0		1	25	Had sex	15	1585
0	negative	0	32	Had sex	25	1586
1		1	21	Had sex	15	1587
0	negative	0	33	Had sex	15	1588
0	negative	1	30	Had sex	19	1589
1	negative	0	34	Had sex	16	1590
1	positive	1	27	Had sex	16	1591
0	negative	0	19	Had sex	19	1592
0	negative	0	71	Had sex	17	1593
0	negative	1	40	Had sex	14	1594
1	negative	1	31	Had sex	16	1595
1	negative	1	33	Had sex	15	1596
2		1	15	Never had sex	15	1597
2	negative	1	15	Never had sex	15	1598
1	negative	1	35	Had sex	15	1599
1		0	35	Had sex	18	1600
1	negative	1	15	Had sex	14	1601
0	negative	1	22	Had sex	18	1602
1	negative	0	16	Had sex	14	1603
1	negative	1	25	Had sex	18	1604
1	negative	0	18	Had sex	16	1605
0		1	27	Had sex	18	1606
1	negative	0	48	Had sex	19	1607
1	negative	1	31	Had sex	20	1608
0	negative	1	39	Had sex	15	1609
2	negative	0	20	Had sex	17	1610
1	negative	1	18	Had sex	15	1611
0	negative	0	16	Had sex	13	1612
1		1	23	Had sex	18	1613
0	negative	1	37	Had sex	18	1614
1	negative	1	15	Never had sex	18	1615
1	negative	0	35	Had sex	25	1616
1	negative	1	29	Had sex	19	1617
2	negative	0	23	Had sex	17	1618
2		0	17	Never had sex	17	1619
1		1	15	Never had sex	18	1620
1	negative	0	16	Never had sex	16	1621
1	negative	0	15	Never had sex	15	1622
1	negative	0	41	Had sex	17	1623
1	negative	1	25	Had sex	15	1624
1	negative	1	15	Never had sex	15	1625
1	negative	1	17	Never had sex	17	1626
1	negative	1	18	Had sex	18	1627
0	negative	1	38	Had sex	18	1628
1	negative	0	16	Never had sex	16	1629
0	negative	0	29	Had sex	19	1630
1	negative	1	25	Had sex	18	1631
1	positive	0	30	Had sex	21	1632
1	negative	1	27	Had sex	17	1633
1	negative	0	17	Never had sex	17	1634
1	negative	1	32	Had sex	19	1635
1	positive	1	20	Had sex	13	1636
1	negative	0	75	Had sex	25	1637
0	negative	1	26	Had sex	18	1638
0	negative	1	50	Had sex	20	1639
1	negative	0	40	Had sex	23	1640
0	positive	1	38	Had sex	15	1641
0	negative	0	53	Had sex	20	1642
1	negative	1	19	Had sex	15	1643
1	negative	0	16	Never had sex	16	1644
1		0	21	Never had sex	21	1645
0	negative	0	51	Had sex	20	1646
2	negative	0	33	Had sex	13	1647
0	negative	0	29	Had sex	15	1648
0	negative	1	19	Had sex	18	1649
1	positive	0	28	Had sex	25	1650
1	positive	0	32	Had sex	15	1651
0	negative	1	26	Had sex	15	1652
0	negative	1	20	Had sex	13	1653
0	negative	0	32	Had sex	14	1654
0	negative	1	21	Had sex	14	1655
2		0	19	Had sex	17	1656
1	negative	0	29	Had sex	16	1657
0		1	61	Had sex	15	1658
1	negative	1	16	Had sex	14	1659
1		1	35	Had sex	16	1660
1	negative	1	35	Had sex	16	1661
2		0	25	Had sex	20	1662
1	negative	1	54	Had sex	16	1663
0	negative	1	24	Had sex	15	1664
0	negative	1	75	Had sex	14	1665
0	negative	1	19	Had sex	19	1666
2	negative	0	63	Had sex	17	1667
0	negative	1	32	Had sex	16	1668
2	negative	0	20	Had sex	15	1669
1	negative	0	15	Had sex	13	1670
0	negative	1	33	Had sex	15	1671
1	negative	0	15	Had sex	13	1672
1	negative	1	23	Had sex	18	1673
1		0	29	Had sex	19	1674
0	positive	1	42	Had sex	14	1675
1	negative	0	39	Had sex	16	1676
1	negative	1	24	Had sex	24	1677
0	negative	1	28	Had sex	17	1678
0	negative	1	28	Had sex	16	1679
1	negative	1	23	Had sex	16	1680
1	negative	0	37	Had sex	16	1681
0	negative	1	29	Had sex	13	1682
1	negative	1	18	Had sex	17	1683
0	positive	1	16	Had sex	15	1684
0	negative	0	51	Had sex	19	1685
0	negative	1	52	Had sex	16	1686
1	negative	0	63	Had sex	20	1687
0	negative	0	26	Had sex	21	1688
1	negative	0	30	Had sex	19	1689
1	positive	0	37	Had sex	17	1690
1	negative	0	28	Had sex	15	1691
1	negative	1	51	Had sex	18	1692
1	negative	1	23	Had sex	16	1693
1	negative	1	38	Had sex	17	1694
2	negative	0	25	Had sex	17	1695
0	negative	1	51	Had sex	15	1696
0	negative	1	29	Had sex	15	1697
1	negative	1	38	Had sex	16	1698
1	negative	0	27	Had sex	15	1699
1	negative	0	28	Had sex	19	1700
1	negative	1	16	Never had sex	16	1701
1	negative	0	16	Had sex	15	1702
1	negative	1	17	Never had sex	19	1703
0	negative	0	15	Never had sex	15	1704
1	negative	0	17	Never had sex	17	1705
2	negative	0	16	Never had sex	16	1706
0	negative	1	16	Had sex	15	1707
1	negative	0	31	Had sex	18	1708
0	negative	1	26	Had sex	16	1709
1		1	17	Had sex	15	1710
1		0	15	Never had sex	15	1711
0	negative	1	34	Had sex	15	1712
1	negative	0	16	Had sex	14	1713
1	negative	0	17	Had sex	16	1714
2	negative	0	21	Had sex	20	1715
1		1	21	Had sex	18	1716
1	negative	0	36	Had sex	20	1717
1	negative	1	31	Had sex	15	1718
1	negative	1	17	Never had sex	17	1719
1	negative	1	15	Never had sex	15	1720
0	negative	0	16	Never had sex	16	1721
1	negative	0	51	Had sex	16	1722
0	negative	1	38	Had sex	17	1723
1	negative	0	18	Had sex	14	1724
1		0	20	Never had sex	20	1725
1		1	15	Never had sex	15	1726
1	negative	0	20	Had sex	20	1727
0	negative	1	20	Had sex	18	1728
0	negative	1	33	Had sex	16	1729
1	negative	1	31	Had sex	17	1730
		1	22	Had sex	13	1731
0		1	18	Had sex	14	1732
1	negative	1	31	Had sex	20	1733
1	negative	1	31	Had sex	16	1734
1	negative	0	20	Had sex	17	1735
1	negative	0	31	Had sex	16	1736
1	negative	1	24	Had sex	16	1737
2	negative	0	24	Had sex	18	1738
1	negative	1	15	Had sex	15	1739
1	negative	1	27	Had sex	15	1740
1	negative	1	17	Had sex	16	1741
1	negative	1	17	Never had sex	19	1742
1	negative	1	15	Never had sex	15	1743
1	negative	0	31	Had sex	20	1744
1	negative	1	15	Never had sex	15	1745
0	negative	1	19	Had sex	16	1746
1	negative	0	40	Had sex	14	1747
1	negative	0	29	Had sex	17	1748
1	positive	1	28	Had sex	14	1749
1		1	15	Never had sex	15	1750
1	negative	0	33	Had sex	18	1751
0	negative	1	24	Had sex	15	1752
1	negative	1	56	Had sex	18	1753
1	negative	0	21	Had sex	19	1754
2		1	15	Never had sex	15	1755
2	negative	1	15	Never had sex	15	1756
1		1	24	Had sex	17	1757
2	negative	1	16	Never had sex	16	1758
2	positive	0	17	Never had sex	17	1759
2	negative	1	15	Never had sex	15	1760
1	positive	1	50	Had sex	16	1761
2	negative	1	15	Never had sex	15	1762
1	negative	0	58	Had sex	19	1763
0	negative	0	21	Had sex	21	1764
0	negative	1	52	Had sex	16	1765
0	negative	0	33	Had sex	15	1766
0	negative	0	25	Had sex	18	1767
0	negative	1	21	Had sex	17	1768
1	negative	0	42	Had sex	23	1769
0	negative	1	31	Had sex	15	1770
1	negative	0	29	Had sex	20	1771
1	negative	1	25	Had sex	17	1772
1	negative	1	29	Had sex	16	1773
0	negative	1	60	Had sex	15	1774
1	negative	1	40	Had sex	18	1775
1	negative	1	28	Had sex	18	1776
0	negative	0	34	Had sex	18	1777
1		0	17	Had sex	16	1778
1	negative	0	36	Had sex	18	1779
0	negative	1	20	Had sex	13	1780
1	negative	0	33	Had sex	20	1781
1	negative	1	31	Had sex	16	1782
0	negative	0	51	Had sex	14	1783
0	negative	1	42	Had sex	18	1784
0	negative	1	24	Had sex	17	1785
1		1	15	Never had sex	15	1786
0	negative	1	50	Had sex	20	1787
1	negative	0	23	Had sex	23	1788
1	negative	1	18	Had sex	15	1789
0	negative	1	47	Had sex	15	1790
1	negative	0	18	Never had sex	18	1791
1	negative	0	15	Never had sex	15	1792
1	negative	1	22	Had sex	17	1793
1	negative	0	36	Had sex	18	1794
0		1	27	Had sex	15	1795
1		1	32	Had sex	18	1796
0	negative	1	29	Had sex	15	1797
0	negative	0	43	Had sex	18	1798
0		1	30	Had sex	13	1799
0	negative	1	50	Had sex	19	1800
1	negative	1	33	Had sex	17	1801
0	negative	1	29	Had sex	16	1802
1	positive	0	41	Had sex	18	1803
1	negative	1	27	Had sex	21	1804
1	negative	1	17	Had sex	14	1805
2	positive	0	25	Had sex	18	1806
1	negative	1	24	Had sex	17	1807
0	positive	1	31	Had sex	16	1808
0	negative	1	33	Had sex	17	1809
0	negative	0	22	Had sex	18	1810
0		1	33	Had sex	17	1811
1		1	21	Had sex	18	1812
1		1	17	Had sex	16	1813
0	negative	0	18	Had sex	18	1814
0	negative	1	50	Had sex	16	1815
1	negative	0	17	Had sex	14	1816
1	negative	0	18	Never had sex	18	1817
1	negative	1	15	Never had sex	15	1818
1	negative	0	51	Had sex	19	1819
1	negative	0	33	Had sex	15	1820
1	negative	1	31	Had sex	21	1821
1	negative	0	32	Had sex	16	1822
1	negative	0	21	Had sex	15	1823
1	negative	1	29	Had sex	16	1824
1	negative	0	69	Had sex	15	1825
0	negative	1	34	Had sex	15	1826
0		1	70	Had sex	13	1827
1	negative	0	21	Had sex	17	1828
1		0	15	Never had sex	15	1829
1	negative	1	23	Had sex	15	1830
1	negative	0	25	Had sex	19	1831
1	negative	1	16	Had sex	15	1832
1	negative	0	22	Had sex	15	1833
0	negative	1	39	Had sex	18	1834
0		0	17	Never had sex	20	1835
1	negative	0	15	Never had sex	17	1836
0	negative	1	26	Had sex	15	1837
1	negative	0	27	Had sex	18	1838
1	negative	1	21	Had sex	17	1839
0	negative	1	28	Had sex	18	1840
1	negative	0	33	Had sex	20	1841
0	negative	1	17	Never had sex	19	1842
1	negative	0	17	Had sex	15	1843
1	negative	0	43	Had sex	20	1844
1	negative	1	39	Had sex	17	1845
1	negative	1	16	Had sex	13	1846
1	negative	0	31	Had sex	15	1847
2	negative	0	18	Had sex	15	1848
1	negative	1	45	Had sex	17	1849
1	negative	1	15	Never had sex	15	1850
0		1	44	Had sex	13	1851
0	negative	1	21	Had sex	18	1852
1	negative	1	15	Never had sex	32	1853
1	negative	0	38	Had sex	14	1854
1	negative	1	16	Never had sex	16	1855
0	negative	1	44	Had sex	16	1856
0	negative	1	25	Had sex	14	1857
0	positive	1	41	Had sex	14	1858
0	negative	1	55	Had sex	16	1859
0	negative	1	42	Had sex	16	1860
1	positive	0	36	Had sex	22	1861
1	negative	0	34	Had sex	16	1862
1	negative	1	29	Had sex	14	1863
1	negative	1	15	Never had sex	15	1864
1	negative	0	17	Had sex	16	1865
0	negative	0	75	Had sex	13	1866
1	negative	0	15	Never had sex	15	1867
1	negative	0	17	Never had sex	17	1868
1	negative	0	23	Had sex	18	1869
1	negative	0	16	Never had sex	16	1870
0	negative	1	15	Never had sex	15	1871
1		1	15	Never had sex	15	1872
1	negative	0	17	Never had sex	17	1873
0	negative	1	50	Had sex	14	1874
1		1	27	Had sex	16	1875
1	negative	1	28	Had sex	15	1876
1	negative	1	39	Had sex	15	1877
1		1	20	Had sex	20	1878
2	negative	0	17	Never had sex	17	1879
1	negative	0	24	Had sex	18	1880
0	negative	1	44	Had sex	14	1881
1	positive	0	20	Had sex	14	1882
1	negative	0	17	Had sex	14	1883
1	negative	0	18	Had sex	15	1884
2		0	17	Never had sex	17	1885
1		1	15	Never had sex	15	1886
0	negative	1	18	Had sex	15	1887
0	negative	1	40	Had sex	18	1888
1	negative	1	18	Had sex	17	1889
1	negative	0	39	Had sex	18	1890
1	negative	1	44	Had sex	20	1891
1	negative	1	22	Had sex	16	1892
1	negative	0	17	Never had sex	17	1893
1		1	18	Had sex	16	1894
0	negative	1	72	Had sex	14	1895
2		0	19	Had sex	13	1896
1	negative	1	15	Never had sex	15	1897
0		1	25	Had sex	16	1898
1	negative	0	19	Had sex	17	1899
1	negative	1	21	Had sex	17	1900
1	negative	0	22	Had sex	15	1901
1	negative	0	19	Never had sex	19	1902
1	negative	0	29	Had sex	18	1903
0	negative	1	25	Had sex	15	1904
0	negative	0	16	Never had sex	16	1905
1	negative	0	15	Never had sex	15	1906
1	negative	0	27	Had sex	15	1907
2	negative	1	23	Had sex	22	1908
1	negative	0	19	Had sex	16	1909
1	negative	1	23	Had sex	21	1910
1	negative	0	45	Had sex	20	1911
1	negative	1	19	Had sex	15	1912
1	negative	0	15	Never had sex	15	1913
0	negative	1	38	Had sex	17	1914
1	negative	0	50	Had sex	25	1915
1	negative	1	53	Had sex	15	1916
1	negative	1	16	Never had sex	16	1917
1	negative	1	26	Had sex	18	1918
1	negative	0	28	Had sex	19	1919
0	negative	1	28	Had sex	15	1920
1	negative	1	35	Had sex	15	1921
0	negative	1	29	Had sex	26	1922
1	negative	0	30	Had sex	18	1923
1	negative	1	29	Had sex	15	1924
1	negative	0	38	Had sex	24	1925
1	negative	1	27	Had sex	19	1926
2	negative	0	16	Had sex	14	1927
1	negative	0	28	Had sex	15	1928
1	negative	1	24	Had sex	18	1929
0	negative	0	30	Had sex	18	1930
1	positive	0	22	Had sex	16	1931
1	negative	1	49	Had sex	17	1932
0	negative	0	67	Had sex	15	1933
0	positive	1	50	Had sex	20	1934
0		0	22	Had sex	22	1935
0	negative	1	29	Had sex	15	1936
0		1	52	Had sex	16	1937
0	negative	1	23	Had sex	22	1938
2	positive	0	53	Had sex	24	1939
0	negative	0	39	Had sex	14	1940
0	negative	1	30	Had sex	18	1941
0		1	70	Had sex	15	1942
0	negative	1	33	Had sex	15	1943
1	negative	0	42	Had sex	13	1944
1	negative	1	41	Had sex	13	1945
1	negative	0	22	Had sex	18	1946
1	negative	0	39	Had sex	18	1947
0	negative	1	32	Had sex	14	1948
1		0	31	Had sex	15	1949
0	negative	0	18	Had sex	15	1950
0	negative	1	25	Had sex	17	1951
1	negative	0	33	Had sex	20	1952
2	negative	1	21	Never had sex	21	1953
1	negative	1	27	Had sex	17	1954
1	negative	0	71	Had sex	23	1955
1	negative	0	44	Had sex	20	1956
1		1	41	Had sex	19	1957
2		0	16	Had sex	16	1958
2	negative	0	17	Never had sex	17	1959
2	negative	0	47	Had sex	18	1960
0	negative	1	57	Had sex	18	1961
1		1	17	Had sex	15	1962
0		1	30	Had sex	14	1963
1	positive	1	36	Had sex	15	1964
0	negative	0	16	Had sex	15	1965
1		0	60	Had sex	17	1966
0		1	35	Had sex	20	1967
2		0	17	Never had sex	17	1968
0		0	35	Had sex	17	1969
0		1	65	Had sex	17	1970
0		1	56	Had sex	17	1971
0		1	30	Had sex	15	1972
0		1	33	Had sex	20	1973
1		0	33	Had sex	18	1974
0		1	44	Had sex	17	1975
1		0	15	Never had sex	18	1976
1		0	20	Had sex	20	1977
1	negative	1	36	Had sex	16	1978
1		0	31	Had sex	21	1979
0	negative	1	24	Had sex	15	1980
1		0	44	Had sex	18	1981
1		0	46	Never had sex	46	1982
0		1	38	Had sex	19	1983
1	negative	0	38	Had sex	15	1984
0		1	17	Had sex	15	1985
0	negative	0	52	Had sex	19	1986
0	negative	0	82	Had sex	25	1987
0	negative	1	24	Had sex	16	1988
0	negative	1	17	Had sex	13	1989
2	negative	0	27	Had sex	16	1990
1	negative	1	22	Had sex	18	1991
0	negative	1	31	Had sex	15	1992
0	negative	1	29	Had sex	16	1993
1	negative	0	16	Never had sex	16	1994
0	negative	1	24	Had sex	15	1995
2	negative	0	42	Had sex	14	1996
1	negative	0	15	Never had sex	15	1997
1	negative	1	22	Had sex	19	1998
1	negative	1	21	Had sex	15	1999
[truncated: 20,848 more rows]

## Sheet: AFM
education_st	hiv_st	sex	age	evermarr	afm1	id
0	negative	0	40	Had Married	20	1
1	negative	1	30	Had Married	18	2
1		0	23	Had Married	20	3
1	negative	1	18	Never had Married	18	4
1	negative	1	16	Never had Married	16	5
0	negative	1	34	Had Married	18	6
1	negative	0	17	Never had Married	17	7
1	negative	1	18	Had Married	18	8
1	negative	0	58	Had Married	20	9
0	negative	1	41	Had Married	16	10
0	negative	1	24	Had Married	21	11
1	negative	0	19	Never had Married	19	12
1	negative	1	19	Had Married	19	13
1	negative	0	19	Never had Married	19	14
0	negative	0	20	Never had Married	20	15
0	negative	1	19	Had Married	17	16
1	negative	1	17	Had Married	16	17
1		1	21	Had Married	19	18
0	negative	1	34	Had Married	24	19
1	negative	0	19	Never had Married	19	20
1	negative	1	30	Never had Married	30	21
1	negative	0	16	Never had Married	16	22
1	negative	1	35	Had Married	16	23
1	negative	0	22	Never had Married	22	24
1	negative	0	31	Had Married	21	25
1	negative	1	23	Had Married	16	26
1	negative	0	18	Never had Married	18	27
1	negative	1	28	Had Married	15	28
2	negative	1	17	Had Married	17	29
0	negative	1	55	Had Married	20	30
1	negative	1	15	Never had Married	15	31
1	negative	0	26	Had Married	22	32
1		0	16	Never had Married	16	33
1		0	15	Never had Married	15	34
0	negative	0	39	Had Married	19	35
1	negative	1	16	Never had Married	16	36
1	negative	0	15	Never had Married	15	37
1	negative	1	29	Had Married	18	38
0	negative	1	33	Had Married	17	39
1	negative	0	19	Never had Married	19	40
0	negative	1	20	Had Married	20	41
1	negative	1	18	Had Married	18	42
1	negative	1	19	Never had Married	19	43
1		0	30	Had Married	25	44
1	negative	0	20	Had Married	19	45
0	negative	1	21	Had Married	16	46
0	negative	1	17	Never had Married	17	47
0	negative	1	37	Had Married	20	48
1		1	19	Had Married	16	49
1		1	15	Never had Married	15	50
2	negative	1	15	Never had Married	15	51
1	negative	0	18	Never had Married	18	52
1	negative	0	15	Never had Married	15	53
1		1	18	Had Married	18	54
1	negative	1	25	Had Married	16	55
1	negative	0	16	Never had Married	16	56
1	negative	0	25	Had Married	20	57
1	negative	1	28	Had Married	15	58
1	negative	1	18	Never had Married	18	59
1	negative	0	28	Had Married	25	60
1	negative	1	33	Had Married	18	61
1		0	31	Had Married	18	62
1		0	25	Never had Married	25	63
1		1	19	Had Married	19	64
1	negative	0	35	Had Married	24	65
1		0	17	Never had Married	17	66
1	negative	0	30	Had Married	23	67
1	negative	1	19	Had Married	19	68
2	negative	1	33	Had Married	22	69
0	negative	0	16	Never had Married	16	70
1	negative	0	18	Never had Married	18	71
0		0	23	Had Married	18	72
1		1	19	Had Married	16	73
0		1	40	Had Married	21	74
1	negative	1	20	Had Married	16	75
0	negative	1	27	Had Married	15	76
2		0	42	Had Married	27	77
0	negative	1	53	Had Married	16	78
2	negative	1	26	Had Married	18	79
1	negative	1	28	Had Married	18	80
0	negative	1	45	Had Married	15	81
1	negative	0	39	Had Married	20	82
1	negative	0	31	Had Married	26	83
1	negative	1	22	Had Married	18	84
1	negative	0	20	Never had Married	20	85
1	negative	1	27	Had Married	20	86
1	negative	1	15	Never had Married	15	87
1	negative	1	23	Never had Married	23	88
2	negative	0	18	Never had Married	18	89
1	negative	0	16	Never had Married	16	90
1	negative	1	81	Had Married	19	91
1	negative	1	23	Had Married	19	92
2	negative	1	24	Had Married	23	93
2	negative	1	20	Never had Married	20	94
1	negative	0	19	Never had Married	19	95
0	negative	1	24	Never had Married	24	96
2	negative	0	22	Never had Married	22	97
1	negative	1	26	Had Married	18	98
1	negative	0	27	Never had Married	27	99
1	negative	1	22	Had Married	21	100
1		1	22	Had Married	22	101
2	negative	1	21	Never had Married	21	102
2	negative	1	21	Had Married	20	103
1	negative	0	31	Had Married	23	104
1	negative	1	22	Had Married	21	105
1	negative	0	34	Had Married	30	106
1	positive	1	29	Had Married	15	107
1	positive	1	33	Had Married	19	108
1		0	16	Never had Married	16	109
1	negative	0	25	Never had Married	25	110
1	negative	0	18	Never had Married	18	111
1	negative	0	15	Never had Married	15	112
1	negative	1	24	Had Married	17	113
0	negative	1	54	Had Married	20	114
1	negative	0	16	Never had Married	16	115
1	negative	0	16	Never had Married	16	116
1	negative	0	16	Never had Married	16	117
1	negative	0	17	Never had Married	17	118
1	negative	0	36	Had Married	20	119
0	negative	1	31	Had Married	15	120
1	negative	1	17	Never had Married	17	121
1	negative	1	15	Never had Married	15	122
0		0	16	Never had Married	16	123
1		1	15	Never had Married	15	124
1	negative	0	29	Never had Married	29	125
2	negative	0	15	Never had Married	15	126
2	negative	1	15	Never had Married	15	127
1	negative	1	19	Had Married	16	128
1	negative	0	26	Had Married	23	129
1	negative	1	22	Had Married	19	130
1	negative	1	23	Had Married	19	131
2	negative	1	15	Never had Married	15	132
2	negative	0	21	Never had Married	21	133
1	negative	0	18	Never had Married	18	134
1	negative	1	73	Had Married	20	135
1	negative	1	35	Had Married	16	136
1	positive	1	26	Had Married	20	137
1	negative	1	15	Never had Married	15	138
2	negative	1	21	Never had Married	21	139
1	negative	0	19	Never had Married	19	140
1	negative	0	16	Never had Married	16	141
1	negative	1	34	Never had Married	34	142
0	positive	0	31	Had Married	24	143
1		0	16	Never had Married	16	144
1	negative	1	21	Had Married	15	145
1	negative	0	23	Never had Married	23	146
1	negative	0	33	Had Married	30	147
1	negative	0	32	Had Married	22	148
1	negative	1	19	Had Married	18	149
1	negative	0	29	Had Married	21	150
0	negative	1	27	Had Married	16	151
1	negative	1	25	Had Married	19	152
0	negative	1	51	Had Married	17	153
1	negative	0	15	Never had Married	15	154
2	negative	1	15	Never had Married	15	155
1	negative	1	19	Had Married	18	156
1	negative	1	44	Had Married	17	157
2	negative	1	16	Never had Married	16	158
1	negative	0	17	Had Married	16	159
1		0	68	Had Married	20	160
1	negative	1	27	Had Married	24	161
1		1	37	Had Married	20	162
1	negative	0	34	Had Married	24	163
2	negative	1	24	Had Married	23	164
2	negative	0	16	Never had Married	16	165
1	negative	1	15	Never had Married	15	166
1		1	32	Had Married	19	167
1	negative	0	16	Never had Married	16	168
1		1	35	Had Married	22	169
0	positive	1	79	Had Married	20	170
2	negative	1	26	Never had Married	26	171
2	negative	0	46	Had Married	20	172
1		0	49	Had Married	30	173
0	negative	1	50	Had Married	17	174
1		0	44	Had Married	25	175
1		1	32	Had Married	19	176
2	negative	0	20	Never had Married	20	177
1	negative	0	16	Never had Married	16	178
1	negative	0	43	Had Married	33	179
1		1	25	Had Married	18	180
1		0	28	Had Married	23	181
1		1	21	Had Married	18	182
1	positive	1	41	Had Married	15	183
1		1	25	Had Married	20	184
2	negative	1	20	Had Married	19	185
0	negative	1	40	Had Married	20	186
2		1	17	Never had Married	17	187
1		1	16	Never had Married	16	188
0		0	35	Had Married	23	189
0		1	41	Had Married	18	190
0	negative	1	33	Had Married	17	191
2	negative	0	17	Never had Married	17	192
0		1	30	Had Married	28	193
0	negative	1	24	Had Married	16	194
1	negative	0	41	Had Married	30	195
1	positive	1	17	Had Married	17	196
1	negative	1	31	Had Married	18	197
2	negative	0	20	Had Married	17	198
1	negative	1	22	Had Married	18	199
0	positive	1	40	Had Married	15	200
1	negative	0	30	Had Married	22	201
2	negative	1	18	Had Married	17	202
1	negative	1	29	Had Married	18	203
0	positive	1	37	Had Married	18	204
1	negative	1	38	Had Married	21	205
1	negative	1	35	Never had Married	35	206
1	negative	1	16	Never had Married	16	207
1	negative	1	19	Never had Married	19	208
2	negative	1	23	Never had Married	23	209
1	positive	1	22	Never had Married	22	210
1	negative	1	23	Had Married	20	211
1	negative	1	16	Never had Married	16	212
2		1	15	Never had Married	15	213
1	negative	1	33	Had Married	20	214
2	negative	1	16	Never had Married	16	215
0	positive	1	37	Had Married	19	216
1	negative	0	37	Had Married	28	217
1	negative	1	19	Had Married	18	218
0	negative	0	44	Had Married	24	219
0	negative	1	33	Had Married	17	220
1	negative	0	18	Never had Married	18	221
1	negative	1	16	Never had Married	16	222
1	negative	1	23	Had Married	18	223
1	negative	0	23	Never had Married	23	224
2	negative	1	20	Had Married	17	225
1	negative	0	17	Never had Married	17	226
1	positive	1	17	Never had Married	17	227
1	negative	1	21	Had Married	20	228
1	positive	1	24	Had Married	15	229
0	negative	1	36	Had Married	16	230
1	negative	0	22	Never had Married	22	231
1	negative	1	24	Had Married	21	232
2	negative	0	30	Had Married	25	233
0	negative	0	15	Never had Married	15	234
2		0	22	Never had Married	22	235
1	negative	1	16	Never had Married	16	236
1	negative	0	25	Never had Married	25	237
1	positive	1	19	Never had Married	19	238
2	negative	0	43	Had Married	35	239
1	negative	0	29	Had Married	21	240
0		1	26	Had Married	15	241
1	negative	0	35	Had Married	20	242
1	negative	1	30	Had Married	20	243
1	negative	1	16	Never had Married	16	244
1	negative	0	17	Never had Married	17	245
1	negative	1	20	Had Married	18	246
0	negative	1	20	Had Married	16	247
1	negative	0	32	Had Married	30	248
1	negative	0	23	Had Married	18	249
1	negative	1	20	Had Married	15	250
0	negative	1	26	Had Married	15	251
1	negative	0	29	Had Married	20	252
1	negative	1	24	Had Married	23	253
1		1	15	Never had Married	15	254
1		1	15	Never had Married	15	255
1	negative	1	25	Had Married	19	256
1	negative	0	15	Never had Married	15	257
1	negative	0	33	Had Married	25	258
1	negative	1	37	Had Married	20	259
1		0	18	Never had Married	18	260
1		0	28	Never had Married	28	261
1	negative	0	25	Had Married	20	262
1	negative	1	24	Had Married	16	263
1	negative	1	25	Had Married	20	264
1	negative	0	37	Had Married	23	265
0	negative	1	26	Had Married	17	266
0	negative	0	17	Never had Married	17	267
0	negative	0	28	Had Married	25	268
1	negative	1	15	Never had Married	15	269
2		0	20	Never had Married	20	270
0		1	55	Had Married	16	271
1	negative	1	17	Never had Married	17	272
1		0	27	Had Married	19	273
1	negative	1	25	Had Married	20	274
0		1	22	Had Married	19	275
0		0	42	Had Married	28	276
0		1	39	Had Married	28	277
1	negative	0	18	Never had Married	18	278
0	positive	1	25	Had Married	23	279
0	positive	1	43	Had Married	20	280
0	negative	1	51	Never had Married	51	281
1	negative	0	22	Never had Married	22	282
1	negative	1	21	Had Married	18	283
1	negative	1	32	Had Married	20	284
1	negative	0	63	Had Married	22	285
1	negative	1	53	Had Married	22	286
2	negative	0	18	Never had Married	18	287
1	negative	0	38	Had Married	20	288
1	negative	1	37	Had Married	17	289
1	negative	1	17	Never had Married	17	290
1	positive	1	28	Had Married	20	291
1	positive	0	27	Had Married	21	292
1	positive	1	25	Had Married	19	293
2	negative	1	32	Never had Married	32	294
1	negative	0	18	Never had Married	18	295
0	positive	0	36	Had Married	33	296
0	negative	1	45	Had Married	15	297
2	negative	0	23	Never had Married	23	298
2	negative	0	21	Never had Married	21	299
1	negative	1	16	Never had Married	16	300
0	positive	0	27	Had Married	25	301
1	negative	1	21	Never had Married	21	302
1	negative	0	18	Never had Married	18	303
1	negative	0	15	Never had Married	15	304
0	negative	1	42	Had Married	15	305
1	negative	0	21	Never had Married	21	306
2	negative	0	19	Never had Married	19	307
1	negative	1	15	Never had Married	15	308
1	negative	0	16	Never had Married	16	309
1	negative	0	32	Had Married	18	310
1	positive	0	28	Had Married	27	311
1	negative	1	22	Had Married	21	312
0	negative	1	33	Had Married	15	313
1	negative	1	28	Had Married	18	314
1	negative	1	17	Never had Married	17	315
1	negative	1	15	Never had Married	15	316
1	negative	0	57	Had Married	20	317
1	negative	1	21	Had Married	18	318
1	negative	0	40	Had Married	30	319
2	negative	0	22	Never had Married	22	320
1	negative	1	19	Had Married	17	321
1	negative	0	20	Never had Married	20	322
0	negative	0	27	Had Married	20	323
1	negative	1	16	Never had Married	16	324
2		0	24	Never had Married	24	325
2		0	26	Never had Married	26	326
2	negative	0	18	Never had Married	18	327
1	negative	0	32	Had Married	30	328
1	negative	1	24	Had Married	23	329
1	negative	1	60	Had Married	18	330
1	negative	1	24	Had Married	18	331
2	negative	0	18	Never had Married	18	332
1	negative	0	32	Had Married	26	333
1	negative	1	28	Had Married	22	334
2	negative	0	33	Never had Married	33	335
1		1	19	Had Married	18	336
0	negative	0	76	Had Married	20	337
0	negative	0	41	Had Married	26	338
0	negative	1	31	Had Married	16	339
1	negative	1	27	Had Married	20	340
1	negative	0	22	Never had Married	22	341
2	negative	1	24	Had Married	18	342
1	negative	0	46	Had Married	25	343
2	negative	0	25	Had Married	21	344
1		1	25	Had Married	17	345
1		1	15	Never had Married	15	346
1	negative	0	64	Had Married	30	347
	negative	1	50	Had Married	18	348
1	positive	1	37	Had Married	18	349
1	negative	0	33	Had Married	26	350
1	negative	1	26	Had Married	20	351
1	negative	0	32	Had Married	25	352
1	negative	0	23	Had Married	20	353
0	negative	1	23	Had Married	17	354
0	negative	1	30	Had Married	15	355
1	negative	0	24	Had Married	20	356
1	negative	1	21	Had Married	18	357
1	negative	1	15	Never had Married	15	358
2	negative	0	30	Had Married	28	359
0	negative	1	57	Never had Married	57	360
2	negative	1	21	Had Married	18	361
2	negative	1	29	Had Married	24	362
0	negative	1	34	Had Married	15	363
0	negative	1	17	Never had Married	17	364
1	negative	1	31	Had Married	18	365
1	negative	0	20	Never had Married	20	366
1	negative	1	17	Never had Married	17	367
0	negative	1	36	Had Married	15	368
1	negative	1	25	Had Married	18	369
0		1	23	Never had Married	23	370
1	negative	0	15	Never had Married	15	371
1	negative	1	29	Had Married	20	372
1	positive	1	22	Had Married	18	373
1	negative	0	16	Never had Married	16	374
1		0	20	Never had Married	20	375
1	negative	1	32	Had Married	15	376
1	negative	1	21	Never had Married	21	377
1	negative	0	34	Had Married	23	378
1	negative	0	15	Never had Married	15	379
2	negative	1	16	Never had Married	16	380
1	negative	0	22	Never had Married	22	381
1	negative	1	43	Had Married	20	382
1	positive	1	24	Had Married	18	383
1	negative	1	26	Had Married	19	384
1	negative	0	39	Had Married	33	385
0	negative	1	26	Had Married	17	386
1	negative	0	79	Had Married	26	387
1	negative	0	16	Never had Married	16	388
1	negative	1	16	Never had Married	16	389
0	negative	0	70	Had Married	19	390
0	negative	1	51	Had Married	15	391
1	negative	1	16	Never had Married	16	392
1	negative	1	16	Never had Married	16	393
1	negative	1	27	Had Married	18	394
1	negative	1	20	Had Married	18	395
1		0	17	Never had Married	17	396
1	negative	0	18	Never had Married	18	397
1	positive	0	20	Never had Married	20	398
0	negative	1	22	Had Married	18	399
1	negative	0	23	Had Married	20	400
1	negative	1	18	Had Married	16	401
1	negative	1	27	Had Married	19	402
1		0	43	Had Married	22	403
0	negative	1	31	Had Married	18	404
1	negative	1	15	Never had Married	15	405
1	negative	1	17	Never had Married	17	406
0	negative	1	50	Had Married	29	407
2		0	16	Never had Married	16	408
1		1	15	Never had Married	15	409
1	negative	1	26	Never had Married	26	410
0		1	22	Had Married	22	411
1	negative	1	21	Had Married	18	412
1	negative	0	35	Had Married	25	413
1	negative	1	35	Had Married	20	414
1		0	36	Had Married	25	415
1		1	31	Had Married	19	416
1	negative	0	30	Had Married	23	417
2	negative	1	23	Had Married	23	418
1	positive	1	32	Had Married	17	419
1	negative	1	29	Had Married	18	420
1	negative	0	29	Had Married	20	421
1	negative	1	37	Had Married	19	422
1		0	16	Never had Married	16	423
2	negative	0	19	Never had Married	19	424
1		1	15	Never had Married	15	425
1	negative	1	17	Never had Married	17	426
1	negative	1	30	Never had Married	30	427
0	negative	0	25	Never had Married	25	428
0		1	74	Had Married	15	429
1	negative	0	30	Never had Married	30	430
1	negative	0	15	Never had Married	15	431
1	negative	0	20	Never had Married	20	432
1	negative	0	17	Never had Married	17	433
1	positive	0	49	Had Married	15	434
1	negative	1	44	Had Married	17	435
1	negative	1	20	Had Married	17	436
0	negative	0	75	Had Married	20	437
1	negative	1	43	Had Married	16	438
1	negative	0	27	Had Married	23	439
1	negative	1	22	Had Married	17	440
0	negative	1	45	Had Married	15	441
1	negative	1	23	Never had Married	23	442
1	negative	1	15	Never had Married	15	443
1	negative	0	17	Never had Married	17	444
0	negative	0	22	Never had Married	22	445
1	negative	0	30	Had Married	27	446
1	negative	1	20	Had Married	16	447
1	negative	0	19	Never had Married	19	448
1	negative	1	22	Had Married	18	449
0	negative	0	18	Never had Married	18	450
1	negative	0	17	Never had Married	17	451
1	negative	0	42	Had Married	30	452
0	negative	1	51	Had Married	16	453
1	negative	0	18	Never had Married	18	454
1	negative	1	22	Never had Married	22	455
0		1	16	Never had Married	16	456
1	negative	0	16	Never had Married	16	457
1	negative	0	32	Had Married	15	458
1	negative	1	28	Had Married	25	459
1	negative	0	29	Had Married	26	460
1	negative	0	36	Had Married	24	461
1	negative	0	39	Had Married	23	462
1	negative	1	26	Had Married	18	463
1	negative	1	15	Never had Married	15	464
0	negative	1	35	Had Married	20	465
1	negative	1	25	Had Married	17	466
1	negative	0	28	Had Married	22	467
0	negative	1	34	Had Married	20	468
1	negative	1	24	Had Married	19	469
1	negative	0	15	Never had Married	15	470
0	positive	1	50	Had Married	18	471
1	negative	1	18	Never had Married	18	472
1	negative	1	18	Never had Married	18	473
1	negative	0	17	Never had Married	17	474
1	negative	0	51	Had Married	22	475
1	negative	0	35	Had Married	30	476
1		0	19	Never had Married	19	477
1	negative	1	20	Had Married	20	478
1	negative	0	17	Never had Married	17	479
1	negative	1	22	Had Married	18	480
2	negative	0	69	Had Married	22	481
1	negative	1	57	Had Married	18	482
0	negative	1	18	Never had Married	18	483
1	negative	0	31	Had Married	30	484
1		1	27	Had Married	26	485
1	negative	0	27	Had Married	26	486
1	negative	1	20	Had Married	18	487
1	negative	0	31	Never had Married	31	488
1	negative	1	26	Had Married	22	489
1	negative	1	19	Never had Married	19	490
1	negative	0	15	Never had Married	15	491
1	negative	1	15	Never had Married	15	492
1	negative	1	15	Never had Married	15	493
1	negative	0	52	Had Married	20	494
1	positive	0	56	Had Married	25	495
1	positive	1	51	Had Married	18	496
1	positive	1	28	Had Married	20	497
1	negative	0	25	Had Married	24	498
2	negative	1	19	Never had Married	19	499
1	negative	1	24	Had Married	15	500
2	negative	0	17	Never had Married	17	501
2		0	17	Never had Married	17	502
1	negative	1	18	Never had Married	18	503
1	negative	0	16	Never had Married	16	504
1		0	15	Never had Married	15	505
1	negative	1	15	Never had Married	15	506
0	negative	1	72	Had Married	18	507
1	negative	0	32	Had Married	28	508
1	negative	1	30	Had Married	18	509
0	negative	0	33	Had Married	20	510
1	negative	1	31	Had Married	16	511
0	negative	1	43	Had Married	19	512
1	negative	0	21	Never had Married	21	513
1	negative	0	29	Had Married	25	514
0	negative	1	55	Had Married	15	515
0	negative	1	53	Had Married	21	516
1	negative	1	17	Had Married	15	517
1	negative	1	16	Never had Married	16	518
2	negative	1	17	Never had Married	17	519
0	negative	1	23	Had Married	15	520
1	negative	1	15	Never had Married	15	521
0	negative	0	52	Had Married	30	522
0	negative	1	39	Had Married	15	523
0	negative	0	35	Had Married	20	524
1	negative	1	18	Never had Married	18	525
1	negative	0	31	Had Married	24	526
1	negative	0	23	Never had Married	23	527
1	negative	1	20	Never had Married	20	528
1	negative	0	16	Never had Married	16	529
1	negative	0	16	Never had Married	16	530
1	negative	1	43	Had Married	25	531
1	negative	0	18	Never had Married	18	532
1	positive	0	42	Had Married	39	533
1	positive	0	31	Never had Married	31	534
0	negative	1	44	Had Married	17	535
1	positive	1	22	Had Married	16	536
1	negative	0	22	Never had Married	22	537
1	negative	0	35	Had Married	26	538
1	negative	1	27	Had Married	16	539
1	negative	0	43	Had Married	26	540
1		1	15	Never had Married	15	541
0	positive	0	59	Had Married	50	542
1	negative	1	15	Never had Married	15	543
0	negative	1	56	Had Married	20	544
1	negative	1	19	Had Married	18	545
2	negative	0	15	Never had Married	15	546
1	negative	1	29	Had Married	17	547
2	negative	1	21	Never had Married	21	548
1	negative	0	27	Had Married	19	549
1	negative	1	27	Had Married	18	550
0	positive	1	43	Had Married	15	551
1	negative	1	24	Had Married	18	552
0	positive	1	17	Never had Married	17	553
0	negative	0	55	Had Married	25	554
0	negative	1	49	Had Married	18	555
0	negative	1	26	Had Married	16	556
0	negative	1	24	Had Married	19	557
1		1	15	Never had Married	15	558
1	negative	1	19	Never had Married	19	559
1	negative	0	16	Never had Married	16	560
0	negative	1	49	Had Married	15	561
2	negative	0	23	Never had Married	23	562
1	negative	0	26	Had Married	22	563
0	negative	1	20	Never had Married	20	564
0	negative	1	46	Had Married	18	565
1	negative	1	15	Never had Married	15	566
0	negative	1	28	Had Married	21	567
1		0	23	Had Married	15	568
2	negative	1	16	Never had Married	16	569
0	negative	1	31	Had Married	15	570
0	negative	1	39	Had Married	15	571
0	negative	0	75	Had Married	20	572
1	negative	0	29	Had Married	24	573
1	negative	0	34	Had Married	28	574
2	negative	1	29	Had Married	19	575
1	negative	0	31	Had Married	25	576
1	negative	1	21	Had Married	20	577
1	negative	0	41	Had Married	20	578
1	negative	1	34	Had Married	16	579
1	negative	1	36	Had Married	18	580
1		0	38	Had Married	25	581
1		1	35	Had Married	20	582
1	negative	1	40	Had Married	18	583
1	negative	1	42	Had Married	16	584
0	negative	1	20	Had Married	18	585
1	negative	1	15	Never had Married	15	586
0	negative	1	30	Had Married	18	587
1	negative	0	15	Never had Married	15	588
1	negative	0	23	Never had Married	23	589
1		1	21	Never had Married	21	590
1	negative	0	17	Never had Married	17	591
1	negative	0	32	Had Married	18	592
1	negative	1	15	Never had Married	15	593
0	negative	0	34	Had Married	19	594
1	negative	1	32	Had Married	15	595
1	negative	1	32	Had Married	25	596
2	negative	0	23	Never had Married	23	597
1		1	18	Never had Married	18	598
1	negative	0	20	Never had Married	20	599
1	negative	0	17	Never had Married	17	600
1	negative	1	21	Had Married	18	601
1	negative	0	27	Had Married	22	602
1	negative	0	22	Had Married	21	603
1	negative	0	16	Never had Married	16	604
1	negative	1	20	Had Married	15	605
0	negative	1	19	Had Married	17	606
1	negative	0	31	Had Married	21	607
1	negative	1	28	Had Married	18	608
0	negative	1	41	Had Married	17	609
1	negative	0	19	Never had Married	19	610
1	negative	0	30	Had Married	23	611
1	negative	1	25	Had Married	16	612
1	negative	0	17	Never had Married	17	613
1	negative	1	15	Never had Married	15	614
1	negative	0	29	Had Married	24	615
1	negative	1	26	Had Married	21	616
0	negative	1	39	Had Married	15	617
0	negative	1	52	Had Married	20	618
0	negative	0	19	Never had Married	19	619
1	negative	1	17	Never had Married	17	620
1		0	17	Never had Married	17	621
1	negative	1	22	Had Married	22	622
1	negative	0	36	Had Married	18	623
1	negative	0	15	Never had Married	15	624
1	negative	0	18	Never had Married	18	625
0	negative	1	34	Had Married	17	626
1	negative	0	33	Had Married	29	627
1	negative	1	24	Had Married	18	628
2	negative	0	23	Never had Married	23	629
1	negative	1	17	Never had Married	17	630
1	negative	1	21	Had Married	18	631
1	negative	0	21	Never had Married	21	632
1	negative	0	16	Never had Married	16	633
0	negative	1	54	Had Married	25	634
0	negative	1	44	Had Married	15	635
0	negative	1	16	Never had Married	16	636
0	negative	1	28	Had Married	18	637
1	negative	0	43	Had Married	28	638
2	negative	0	22	Never had Married	22	639
1	negative	0	22	Never had Married	22	640
1	negative	0	34	Had Married	21	641
1	negative	1	26	Had Married	18	642
1	negative	1	18	Had Married	16	643
1	negative	0	17	Never had Married	17	644
1	negative	0	18	Never had Married	18	645
1	negative	1	23	Had Married	20	646
1	negative	1	21	Had Married	18	647
0	negative	1	38	Had Married	18	648
1		0	19	Never had Married	19	649
0	negative	0	45	Had Married	25	650
1	negative	1	32	Had Married	17	651
1	negative	0	15	Never had Married	15	652
1		0	15	Never had Married	15	653
1		1	15	Never had Married	15	654
1	negative	1	33	Had Married	20	655
0	negative	1	33	Had Married	16	656
2	negative	0	29	Never had Married	29	657
1	negative	0	24	Never had Married	24	658
1	negative	1	20	Had Married	17	659
0	negative	1	23	Had Married	17	660
1	negative	1	24	Had Married	18	661
2	negative	0	18	Never had Married	18	662
1	negative	1	32	Had Married	18	663
1	negative	1	26	Had Married	20	664
1	negative	0	16	Never had Married	16	665
1	negative	0	31	Never had Married	31	666
1	positive	1	34	Had Married	17	667
2	positive	0	41	Had Married	22	668
1	positive	1	29	Had Married	18	669
2	negative	0	20	Never had Married	20	670
1		1	15	Never had Married	15	671
1		1	20	Never had Married	20	672
1	negative	0	18	Never had Married	18	673
1	negative	0	19	Never had Married	19	674
2	negative	0	51	Had Married	41	675
1	negative	0	22	Had Married	22	676
1	negative	0	20	Never had Married	20	677
2	positive	1	19	Never had Married	19	678
2	negative	1	16	Never had Married	16	679
1	negative	1	30	Had Married	28	680
1	negative	1	15	Never had Married	15	681
0	negative	0	43	Had Married	24	682
1	negative	1	28	Had Married	19	683
1	negative	1	22	Never had Married	22	684
1	negative	0	24	Had Married	23	685
1	negative	0	35	Had Married	25	686
0	negative	1	28	Had Married	17	687
1	negative	1	16	Never had Married	16	688
1	negative	1	16	Never had Married	16	689
1	negative	1	15	Never had Married	15	690
1		0	19	Never had Married	19	691
1	negative	1	39	Had Married	18	692
1	negative	1	20	Never had Married	20	693
1	negative	0	18	Had Married	17	694
0	negative	1	15	Never had Married	15	695
0	negative	0	16	Never had Married	16	696
2	negative	0	44	Had Married	28	697
1	negative	0	26	Had Married	22	698
1	positive	1	22	Had Married	17	699
1	negative	0	31	Had Married	25	700
0		1	33	Had Married	15	701
1	negative	1	23	Had Married	20	702
0	negative	1	57	Had Married	15	703
0	negative	1	19	Had Married	17	704
1	negative	0	25	Had Married	20	705
0	negative	0	77	Had Married	18	706
1	positive	1	30	Had Married	26	707
0	negative	1	49	Had Married	28	708
1	negative	0	37	Had Married	20	709
2	negative	0	29	Never had Married	29	710
1	negative	1	32	Had Married	15	711
0	negative	1	22	Had Married	22	712
1	negative	0	28	Had Married	20	713
1	negative	0	45	Had Married	25	714
1	negative	1	28	Had Married	20	715
2		0	20	Never had Married	20	716
1	negative	0	18	Never had Married	18	717
1	negative	0	34	Had Married	26	718
1	negative	1	28	Had Married	20	719
1		1	32	Had Married	19	720
1		0	46	Had Married	30	721
1	negative	0	36	Never had Married	36	722
0		1	19	Had Married	18	723
1	positive	1	20	Had Married	19	724
1		0	30	Had Married	24	725
0		1	23	Had Married	17	726
1		0	29	Had Married	26	727
1		1	27	Had Married	18	728
1	negative	0	28	Had Married	21	729
1	negative	1	24	Had Married	20	730
1	negative	0	39	Had Married	24	731
1		1	44	Had Married	18	732
1		0	57	Had Married	30	733
0	negative	1	49	Had Married	18	734
1		1	16	Never had Married	16	735
1		1	15	Never had Married	15	736
1	negative	0	16	Never had Married	16	737
1	negative	1	15	Never had Married	15	738
1		1	24	Had Married	18	739
0		1	42	Had Married	20	740
1	negative	1	28	Had Married	18	741
1		0	18	Never had Married	18	742
0		1	29	Had Married	15	743
2	negative	0	40	Had Married	25	744
1	negative	1	35	Had Married	15	745
1	negative	0	23	Never had Married	23	746
1		1	32	Had Married	20	747
1	positive	0	40	Had Married	22	748
0	negative	0	30	Had Married	25	749
1	negative	1	25	Had Married	15	750
1	negative	1	40	Had Married	18	751
0	positive	0	39	Had Married	30	752
0	negative	1	30	Had Married	20	753
2	negative	0	24	Never had Married	24	754
1	negative	1	37	Had Married	18	755
2	negative	0	18	Never had Married	18	756
0	negative	1	77	Had Married	20	757
1		0	23	Had Married	18	758
0	negative	0	34	Had Married	25	759
0	negative	0	28	Had Married	19	760
1	negative	1	23	Had Married	19	761
1	negative	1	25	Had Married	16	762
1	negative	0	32	Had Married	24	763
1	negative	1	20	Had Married	18	764
2	negative	1	20	Never had Married	20	765
1	negative	0	36	Had Married	23	766
1	negative	1	25	Had Married	16	767
0	negative	1	23	Had Married	15	768
2	negative	1	15	Never had Married	15	769
1	negative	1	43	Had Married	21	770
1	negative	0	37	Had Married	20	771
1	negative	0	17	Never had Married	17	772
1	negative	0	15	Never had Married	15	773
2	negative	0	27	Had Married	25	774
1	negative	0	17	Never had Married	17	775
2	negative	1	60	Had Married	28	776
1	negative	1	77	Had Married	17	777
0	negative	1	42	Had Married	16	778
0	negative	1	41	Had Married	16	779
1	negative	0	16	Never had Married	16	780
1	negative	1	24	Never had Married	24	781
1	negative	1	15	Never had Married	15	782
0	negative	1	16	Had Married	16	783
1	negative	0	41	Had Married	21	784
1	negative	1	20	Had Married	16	785
0	negative	1	42	Had Married	30	786
0	negative	1	15	Never had Married	15	787
0	negative	1	19	Never had Married	19	788
0	negative	1	39	Had Married	20	789
1	negative	0	20	Had Married	19	790
0	negative	1	18	Had Married	17	791
0		0	16	Never had Married	16	792
1	negative	1	17	Never had Married	17	793
0	negative	0	54	Had Married	28	794
1	negative	0	19	Never had Married	19	795
1	positive	0	24	Had Married	20	796
0	negative	1	21	Had Married	19	797
1	negative	1	30	Had Married	16	798
1	negative	0	18	Never had Married	18	799
0	negative	0	20	Never had Married	20	800
1	negative	1	32	Had Married	20	801
1		1	15	Never had Married	15	802
1	negative	1	23	Had Married	15	803
0	negative	0	35	Had Married	18	804
1	negative	1	29	Had Married	17	805
1	negative	0	18	Never had Married	18	806
1	negative	1	20	Never had Married	20	807
0	negative	1	21	Never had Married	21	808
1	negative	0	17	Never had Married	17	809
1	negative	1	15	Never had Married	15	810
1	negative	0	17	Never had Married	17	811
1		1	17	Had Married	16	812
0	negative	0	38	Never had Married	38	813
1	negative	0	24	Never had Married	24	814
0	negative	0	15	Never had Married	15	815
0	negative	0	64	Had Married	22	816
1	negative	0	18	Never had Married	18	817
1	negative	0	16	Never had Married	16	818
0	negative	0	15	Never had Married	15	819
1	negative	0	20	Never had Married	20	820
0	negative	1	34	Had Married	17	821
0	negative	0	15	Never had Married	15	822
1	negative	1	15	Never had Married	15	823
0	negative	1	17	Had Married	16	824
0	negative	1	56	Had Married	15	825
0	negative	1	33	Had Married	17	826
0	negative	1	36	Had Married	20	827
1	negative	1	29	Had Married	18	828
1	negative	0	16	Never had Married	16	829
1	negative	1	17	Never had Married	17	830
1	negative	1	15	Never had Married	15	831
0	negative	0	67	Had Married	15	832
1	positive	0	32	Never had Married	32	833
1	negative	1	21	Had Married	19	834
0	negative	0	23	Had Married	19	835
1	negative	1	24	Had Married	20	836
0	negative	1	17	Had Married	15	837
2	negative	1	16	Never had Married	16	838
0	negative	0	73	Had Married	23	839
1	negative	0	20	Never had Married	20	840
1	negative	0	34	Had Married	23	841
1	negative	1	16	Had Married	16	842
1	negative	0	15	Never had Married	15	843
1	negative	1	15	Never had Married	15	844
1	negative	1	19	Had Married	16	845
1	negative	0	16	Never had Married	16	846
0	negative	1	21	Had Married	18	847
1	negative	1	43	Had Married	16	848
1	negative	0	18	Never had Married	18	849
1	negative	1	16	Never had Married	16	850
1	negative	1	17	Never had Married	17	851
0	negative	1	24	Never had Married	24	852
0	negative	0	34	Had Married	32	853
1	negative	1	33	Had Married	18	854
0	negative	1	45	Had Married	15	855
2		0	16	Never had Married	16	856
2	negative	0	17	Never had Married	17	857
1		1	25	Had Married	17	858
1	positive	1	24	Had Married	21	859
1	negative	0	52	Had Married	20	860
1	negative	1	40	Had Married	20	861
1	negative	0	21	Had Married	19	862
1	negative	0	15	Never had Married	15	863
0	negative	1	26	Had Married	24	864
1	negative	0	24	Had Married	23	865
1	negative	0	23	Had Married	22	866
0	negative	0	20	Never had Married	20	867
1	negative	1	16	Never had Married	16	868
1	negative	1	20	Had Married	17	869
1	negative	1	15	Never had Married	15	870
2	negative	0	17	Never had Married	17	871
0	negative	0	51	Had Married	37	872
1	negative	1	24	Had Married	20	873
0	negative	1	28	Had Married	16	874
1		0	15	Never had Married	15	875
0	negative	0	30	Had Married	22	876
0	negative	1	23	Had Married	19	877
1	negative	0	24	Had Married	20	878
0	negative	1	49	Had Married	15	879
0	negative	1	30	Had Married	20	880
0	negative	1	33	Had Married	15	881
1	negative	1	22	Had Married	20	882
1	negative	0	54	Had Married	20	883
0	negative	1	17	Had Married	17	884
0	negative	0	22	Never had Married	22	885
1	negative	0	35	Had Married	18	886
0	negative	1	29	Had Married	16	887
1	negative	0	73	Had Married	17	888
0	negative	0	20	Never had Married	20	889
1	negative	1	18	Never had Married	18	890
1	negative	1	21	Had Married	18	891
0	negative	1	48	Had Married	16	892
1	negative	0	26	Had Married	24	893
0	negative	1	20	Had Married	17	894
1	negative	1	15	Never had Married	15	895
1	negative	0	30	Had Married	25	896
1	negative	1	30	Had Married	18	897
1		0	35	Had Married	25	898
1	negative	1	22	Had Married	19	899
1	negative	1	25	Had Married	17	900
0	negative	1	63	Had Married	16	901
1		0	17	Never had Married	17	902
1	negative	0	16	Never had Married	16	903
2	negative	0	33	Had Married	21	904
0	negative	1	35	Had Married	16	905
1	negative	1	41	Had Married	16	906
1	negative	1	15	Never had Married	15	907
0		0	32	Had Married	20	908
0	positive	0	36	Had Married	21	909
0		1	29	Had Married	21	910
0	negative	1	55	Had Married	15	911
2	negative	0	16	Never had Married	16	912
1	negative	1	18	Had Married	17	913
1	negative	0	35	Had Married	24	914
0		1	22	Had Married	17	915
1	positive	0	35	Had Married	22	916
1		1	39	Had Married	17	917
1	negative	0	16	Never had Married	16	918
2	negative	0	15	Never had Married	15	919
0	negative	0	93	Had Married	20	920
2	negative	0	34	Had Married	24	921
0	negative	0	32	Had Married	21	922
1	negative	1	39	Had Married	18	923
1	negative	0	27	Had Married	20	924
0	negative	0	30	Had Married	20	925
0	negative	1	26	Had Married	16	926
1	positive	0	37	Had Married	23	927
0	positive	1	28	Had Married	17	928
0	negative	0	20	Never had Married	20	929
1	positive	0	33	Had Married	16	930
1	positive	1	27	Had Married	16	931
0	negative	1	23	Had Married	22	932
1	negative	0	29	Had Married	25	933
2	negative	1	22	Had Married	20	934
1	negative	1	22	Had Married	20	935
1	negative	1	34	Had Married	18	936
0	negative	0	32	Had Married	26	937
0	negative	1	20	Never had Married	20	938
1	negative	0	25	Had Married	19	939
1	negative	0	21	Never had Married	21	940
0		1	31	Had Married	23	941
1	negative	1	26	Had Married	20	942
1	negative	1	16	Never had Married	16	943
0	negative	1	38	Had Married	18	944
1	negative	1	20	Had Married	19	945
2		1	16	Never had Married	16	946
1	negative	1	35	Had Married	20	947
1	negative	0	64	Had Married	20	948
0	negative	1	41	Had Married	15	949
1	negative	0	23	Never had Married	23	950
1	negative	0	16	Never had Married	16	951
1	negative	1	18	Never had Married	18	952
1	negative	0	18	Never had Married	18	953
1	negative	1	29	Had Married	25	954
1		1	42	Had Married	25	955
1	negative	0	30	Had Married	22	956
2	negative	0	17	Never had Married	17	957
1	negative	0	18	Never had Married	18	958
1	negative	0	42	Had Married	25	959
1	negative	1	26	Had Married	15	960
1	negative	0	18	Never had Married	18	961
1	negative	0	26	Never had Married	26	962
1	negative	1	18	Never had Married	18	963
1	negative	1	20	Had Married	19	964
1	negative	1	17	Had Married	16	965
0	negative	1	38	Had Married	20	966
1	negative	0	16	Never had Married	16	967
1	negative	1	33	Had Married	20	968
0		1	17	Had Married	17	969
0		1	18	Never had Married	18	970
0	negative	0	43	Had Married	30	971
0	negative	1	23	Had Married	18	972
1	negative	1	41	Had Married	20	973
0	negative	1	15	Never had Married	15	974
1	negative	0	42	Had Married	16	975
1	negative	1	34	Had Married	18	976
0		1	19	Had Married	18	977
1	negative	1	16	Never had Married	16	978
0		1	21	Had Married	21	979
1		1	16	Never had Married	16	980
0	negative	1	20	Had Married	17	981
0		0	26	Never had Married	26	982
0		1	24	Had Married	19	983
1	negative	1	22	Had Married	18	984
1		0	15	Never had Married	15	985
0	positive	1	51	Had Married	20	986
1		0	48	Had Married	25	987
1		1	42	Had Married	19	988
1		0	20	Never had Married	20	989
1		1	15	Never had Married	15	990
1		1	26	Had Married	20	991
0	negative	1	82	Had Married	20	992
1		1	43	Had Married	16	993
1	negative	0	16	Never had Married	16	994
1	negative	1	18	Had Married	17	995
1	negative	0	30	Had Married	22	996
0	negative	1	24	Had Married	15	997
1	negative	1	45	Had Married	18	998
1		1	26	Had Married	20	999
1	negative	0	30	Had Married	22	1000
1	negative	1	29	Had Married	19	1001
1	negative	0	27	Had Married	22	1002
1	negative	0	24	Had Married	22	1003
1	negative	1	17	Had Married	15	1004
1	negative	0	27	Never had Married	27	1005
1	negative	0	30	Had Married	26	1006
1	negative	0	29	Had Married	17	1007
1	negative	1	27	Had Married	20	1008
1	negative	0	57	Had Married	16	1009
1	negative	0	32	Had Married	20	1010
1	negative	0	24	Had Married	23	1011
1	negative	1	19	Had Married	17	1012
1	negative	1	18	Had Married	15	1013
1	negative	1	27	Had Married	24	1014
1	negative	0	27	Had Married	24	1015
1	negative	1	22	Had Married	17	1016
0	negative	1	43	Had Married	16	1017
1	negative	0	17	Never had Married	17	1018
1	negative	0	18	Never had Married	18	1019
1	negative	0	16	Never had Married	16	1020
1	negative	1	30	Had Married	15	1021
1	negative	0	35	Had Married	28	1022
1	negative	1	24	Had Married	17	1023
0	negative	1	40	Had Married	20	1024
1	negative	1	23	Had Married	20	1025
0		0	17	Never had Married	17	1026
1	negative	1	21	Had Married	18	1027
1	negative	1	18	Never had Married	18	1028
1	negative	1	22	Had Married	17	1029
1	negative	1	27	Never had Married	27	1030
1	negative	1	25	Had Married	19	1031
0	negative	1	17	Never had Married	17	1032
0	negative	1	15	Never had Married	15	1033
1	negative	0	15	Never had Married	15	1034
1	negative	0	16	Never had Married	16	1035
0		1	20	Had Married	18	1036
1	negative	1	29	Had Married	22	1037
1		1	15	Never had Married	15	1038
0	negative	0	27	Never had Married	27	1039
1	negative	0	27	Had Married	25	1040
1	negative	0	19	Never had Married	19	1041
1	negative	1	19	Never had Married	19	1042
1	negative	0	22	Never had Married	22	1043
0	negative	1	22	Never had Married	22	1044
0	negative	1	26	Had Married	18	1045
2	negative	0	45	Had Married	30	1046
1	negative	1	40	Had Married	20	1047
1	negative	0	29	Had Married	22	1048
0	negative	1	30	Had Married	15	1049
1	negative	1	16	Had Married	15	1050
1	negative	1	23	Had Married	18	1051
1	negative	0	23	Never had Married	23	1052
1	negative	1	15	Never had Married	15	1053
1		0	16	Never had Married	16	1054
1	negative	0	15	Never had Married	15	1055
1	negative	0	19	Never had Married	19	1056
1	negative	0	16	Never had Married	16	1057
1	positive	1	40	Had Married	24	1058
1	negative	0	15	Never had Married	15	1059
1		0	23	Had Married	19	1060
0	negative	1	25	Had Married	17	1061
0	negative	0	53	Had Married	25	1062
0		0	74	Had Married	20	1063
1	negative	1	20	Had Married	18	1064
1	negative	0	23	Had Married	23	1065
0	negative	1	38	Had Married	18	1066
1	negative	1	28	Had Married	16	1067
0	negative	1	18	Had Married	18	1068
1		1	15	Never had Married	15	1069
1	negative	0	28	Had Married	22	1070
1	negative	1	42	Had Married	18	1071
1	negative	1	19	Had Married	18	1072
0	negative	0	67	Had Married	30	1073
0	negative	1	21	Had Married	20	1074
1	negative	0	17	Never had Married	17	1075
1		1	18	Never had Married	18	1076
1	negative	1	28	Had Married	15	1077
1	negative	1	16	Never had Married	16	1078
1	negative	0	42	Had Married	22	1079
1	negative	1	19	Never had Married	19	1080
1	negative	1	16	Never had Married	16	1081
0	negative	0	82	Had Married	28	1082
0	negative	1	56	Had Married	17	1083
2	negative	1	16	Never had Married	16	1084
1	positive	0	37	Had Married	22	1085
1	negative	0	20	Never had Married	20	1086
1	negative	1	16	Never had Married	16	1087
1		0	27	Never had Married	27	1088
1	negative	1	20	Had Married	20	1089
1	negative	0	37	Had Married	27	1090
0	negative	0	15	Never had Married	15	1091
1	negative	0	16	Never had Married	16	1092
1		1	35	Had Married	19	1093
1		1	15	Never had Married	15	1094
1		0	25	Had Married	20	1095
0	negative	1	17	Had Married	17	1096
1	negative	1	21	Had Married	19	1097
1	negative	0	23	Never had Married	23	1098
1	negative	0	15	Never had Married	15	1099
1	negative	0	29	Had Married	16	1100
0	negative	0	17	Never had Married	17	1101
1	negative	1	16	Never had Married	16	1102
1	negative	0	17	Never had Married	17	1103
1	negative	0	57	Had Married	20	1104
0	negative	1	35	Had Married	17	1105
1		1	15	Never had Married	15	1106
0	negative	1	36	Had Married	17	1107
1	negative	0	20	Never had Married	20	1108
1	negative	0	28	Had Married	18	1109
1	negative	0	26	Had Married	24	1110
1		0	17	Never had Married	17	1111
1	negative	1	15	Never had Married	15	1112
1		1	15	Never had Married	15	1113
1	negative	0	16	Never had Married	16	1114
1	negative	1	22	Had Married	16	1115
1		1	19	Had Married	18	1116
1	negative	0	33	Had Married	23	1117
1	negative	0	41	Had Married	25	1118
0	negative	1	30	Had Married	20	1119
1	negative	0	18	Never had Married	18	1120
0	negative	1	16	Never had Married	16	1121
1	negative	1	15	Never had Married	15	1122
1		0	15	Never had Married	15	1123
1	negative	1	17	Never had Married	17	1124
1	negative	1	27	Had Married	25	1125
0	negative	0	63	Had Married	25	1126
1	negative	0	24	Had Married	22	1127
0	negative	0	17	Never had Married	17	1128
0		1	15	Never had Married	15	1129
0	negative	1	30	Had Married	16	1130
1	negative	1	24	Had Married	20	1131
1	negative	0	18	Never had Married	18	1132
1		0	15	Never had Married	15	1133
1	negative	0	16	Never had Married	16	1134
0		1	59	Had Married	16	1135
1	negative	1	16	Never had Married	16	1136
1	negative	1	22	Had Married	17	1137
1	negative	1	31	Never had Married	31	1138
2	negative	1	16	Never had Married	16	1139
1	negative	0	25	Had Married	24	1140
0	negative	1	71	Had Married	20	1141
1	negative	0	20	Had Married	20	1142
1	negative	0	28	Had Married	19	1143
1	negative	0	19	Never had Married	19	1144
1	negative	1	26	Had Married	17	1145
1	negative	1	16	Never had Married	16	1146
0		1	49	Had Married	15	1147
1	negative	1	19	Had Married	19	1148
1	negative	1	17	Never had Married	17	1149
1	negative	1	34	Had Married	18	1150
0	negative	1	18	Never had Married	18	1151
1	negative	0	50	Had Married	25	1152
0	negative	1	33	Had Married	19	1153
1	negative	0	16	Never had Married	16	1154
1	negative	1	22	Had Married	19	1155
1	negative	0	16	Had Married	16	1156
0	negative	0	29	Had Married	18	1157
1	negative	0	18	Never had Married	18	1158
1		1	22	Had Married	19	1159
1	negative	0	39	Had Married	20	1160
1	negative	0	28	Had Married	22	1161
1	negative	0	15	Never had Married	15	1162
1	negative	1	15	Never had Married	15	1163
1	negative	0	15	Never had Married	15	1164
1	negative	0	15	Never had Married	15	1165
1	negative	0	18	Never had Married	18	1166
1	negative	1	36	Had Married	15	1167
1	negative	1	15	Never had Married	15	1168
1	negative	0	27	Had Married	25	1169
0	negative	0	43	Had Married	18	1170
1	negative	0	51	Had Married	25	1171
1	negative	1	22	Never had Married	22	1172
1	negative	0	44	Had Married	20	1173
1	negative	1	20	Had Married	20	1174
1	negative	1	35	Had Married	22	1175
1	negative	0	27	Never had Married	27	1176
1	negative	1	16	Had Married	16	1177
1	negative	0	44	Had Married	35	1178
0		1	33	Had Married	33	1179
0	negative	1	43	Had Married	15	1180
1	negative	1	17	Never had Married	17	1181
1	negative	0	15	Never had Married	15	1182
1	negative	1	23	Had Married	21	1183
1	negative	0	37	Had Married	24	1184
1	negative	1	17	Never had Married	17	1185
1	negative	1	22	Never had Married	22	1186
1	negative	0	35	Had Married	27	1187
1	negative	1	25	Had Married	17	1188
1	negative	1	26	Had Married	18	1189
0	negative	1	42	Had Married	15	1190
0		1	59	Had Married	15	1191
0	negative	0	16	Never had Married	16	1192
1	negative	0	36	Had Married	24	1193
0	negative	0	26	Had Married	25	1194
0	negative	0	69	Had Married	20	1195
0	negative	0	15	Never had Married	15	1196
1	negative	1	19	Had Married	18	1197
1		1	34	Had Married	18	1198
1		1	17	Had Married	17	1199
0	negative	1	28	Had Married	20	1200
0	negative	1	36	Had Married	15	1201
1	negative	1	17	Had Married	15	1202
0	positive	1	61	Had Married	25	1203
1		0	30	Had Married	25	1204
0	negative	1	39	Had Married	18	1205
1	negative	0	17	Never had Married	17	1206
1	negative	0	15	Never had Married	15	1207
1	negative	0	17	Never had Married	17	1208
1	negative	0	32	Had Married	25	1209
1	negative	1	30	Had Married	20	1210
1		1	15	Never had Married	15	1211
1	negative	0	26	Had Married	22	1212
1	negative	0	24	Had Married	20	1213
1	negative	1	26	Had Married	15	1214
1	negative	0	15	Never had Married	15	1215
0	negative	1	44	Had Married	15	1216
0	negative	1	22	Had Married	16	1217
0	negative	0	76	Had Married	19	1218
2	negative	1	27	Never had Married	27	1219
1	negative	1	27	Had Married	18	1220
1	negative	1	25	Had Married	20	1221
1	negative	1	20	Had Married	19	1222
1	negative	0	17	Had Married	17	1223
1	negative	0	18	Never had Married	18	1224
1	negative	1	30	Had Married	17	1225
0	positive	1	25	Had Married	19	1226
0	negative	0	51	Had Married	20	1227
0	negative	1	42	Had Married	15	1228
1	negative	1	15	Never had Married	15	1229
1	negative	1	16	Never had Married	16	1230
1	negative	0	25	Had Married	23	1231
1	negative	1	43	Had Married	20	1232
0	negative	1	19	Had Married	18	1233
0	negative	1	35	Had Married	15	1234
1	negative	0	26	Had Married	22	1235
1	negative	1	24	Had Married	16	1236
1	negative	0	23	Had Married	19	1237
1	negative	1	23	Had Married	16	1238
0	negative	1	18	Had Married	18	1239
1	negative	1	19	Never had Married	19	1240
0	negative	1	24	Had Married	18	1241
0	negative	1	35	Had Married	15	1242
1	positive	0	16	Never had Married	16	1243
1		1	17	Never had Married	17	1244
1		1	15	Never had Married	15	1245
1	negative	1	17	Had Married	16	1246
1	negative	1	15	Never had Married	15	1247
1		1	20	Had Married	19	1248
2	negative	0	31	Never had Married	31	1249
1	negative	1	19	Never had Married	19	1250
1	negative	1	19	Never had Married	19	1251
1	negative	0	29	Never had Married	29	1252
0	negative	0	59	Had Married	20	1253
1	negative	1	21	Had Married	17	1254
2	negative	1	20	Never had Married	20	1255
1	negative	1	18	Had Married	17	1256
1	negative	0	34	Had Married	18	1257
0	negative	1	22	Had Married	19	1258
0	negative	0	59	Had Married	20	1259
1	positive	0	30	Had Married	25	1260
1	negative	0	18	Never had Married	18	1261
1	negative	0	19	Never had Married	19	1262
1	negative	0	17	Never had Married	17	1263
1	negative	1	17	Never had Married	17	1264
1	negative	1	19	Never had Married	19	1265
1	negative	0	24	Had Married	23	1266
1	negative	1	20	Had Married	19	1267
1	negative	0	33	Had Married	22	1268
1	negative	1	26	Had Married	19	1269
2	negative	1	19	Had Married	18	1270
1	negative	1	15	Never had Married	15	1271
2	negative	0	21	Had Married	19	1272
2	negative	1	15	Never had Married	15	1273
0	negative	1	20	Had Married	19	1274
1		1	17	Never had Married	17	1275
0	negative	0	25	Had Married	22	1276
1	negative	1	44	Had Married	17	1277
2	negative	1	27	Had Married	18	1278
1	negative	1	18	Had Married	17	1279
1	negative	1	15	Never had Married	15	1280
0	negative	0	50	Had Married	20	1281
1	negative	1	30	Had Married	15	1282
1	negative	1	34	Had Married	15	1283
1	negative	1	23	Had Married	21	1284
1	negative	0	55	Had Married	37	1285
0	negative	1	23	Had Married	19	1286
1	negative	0	37	Had Married	26	1287
1	positive	0	28	Had Married	20	1288
0		1	36	Had Married	20	1289
1		0	37	Had Married	24	1290
0		1	34	Had Married	19	1291
1	negative	1	19	Had Married	18	1292
2	negative	1	18	Never had Married	18	1293
1	negative	0	48	Had Married	18	1294
1	negative	1	49	Had Married	20	1295
2	negative	0	25	Never had Married	25	1296
1	negative	1	20	Had Married	19	1297
0	negative	1	18	Had Married	15	1298
1	negative	0	66	Had Married	24	1299
0	negative	1	54	Had Married	17	1300
1	negative	1	18	Had Married	18	1301
1		1	24	Had Married	18	1302
1	negative	1	15	Never had Married	15	1303
0	negative	0	19	Never had Married	19	1304
1		1	21	Had Married	16	1305
0	negative	1	19	Had Married	16	1306
1	negative	1	31	Had Married	18	1307
0	negative	0	16	Never had Married	16	1308
1	negative	1	19	Never had Married	19	1309
0	negative	1	36	Had Married	21	1310
1		1	16	Never had Married	16	1311
0	negative	1	16	Never had Married	16	1312
1	negative	0	27	Had Married	24	1313
1	negative	0	52	Had Married	22	1314
2	negative	1	22	Never had Married	22	1315
2	negative	0	24	Never had Married	24	1316
1	negative	0	16	Never had Married	16	1317
0	negative	1	30	Had Married	20	1318
1	negative	0	22	Had Married	21	1319
0		1	17	Never had Married	17	1320
1	negative	0	19	Never had Married	19	1321
0	negative	1	55	Had Married	19	1322
1	negative	0	23	Had Married	20	1323
1	negative	1	17	Had Married	16	1324
1	negative	1	16	Never had Married	16	1325
1	negative	1	28	Had Married	20	1326
1		1	15	Never had Married	15	1327
1	negative	1	21	Had Married	21	1328
1	negative	0	21	Had Married	21	1329
1	negative	1	23	Had Married	20	1330
1		0	25	Never had Married	25	1331
1	negative	1	18	Never had Married	18	1332
1	negative	1	19	Never had Married	19	1333
0	negative	0	15	Never had Married	15	1334
1	negative	0	38	Had Married	22	1335
0	negative	1	31	Had Married	17	1336
0	negative	0	15	Never had Married	15	1337
1	negative	0	26	Had Married	21	1338
1	negative	1	20	Had Married	16	1339
1		1	16	Had Married	16	1340
1	negative	1	23	Had Married	19	1341
2	negative	1	19	Never had Married	19	1342
1		0	40	Had Married	22	1343
1	negative	1	22	Had Married	20	1344
		1	15	Never had Married	15	1345
1	negative	0	19	Never had Married	19	1346
1	negative	0	24	Never had Married	24	1347
1	negative	1	21	Had Married	21	1348
2		0	17	Never had Married	17	1349
0	negative	1	16	Never had Married	16	1350
1	negative	0	15	Never had Married	15	1351
1	negative	0	18	Never had Married	18	1352
0	negative	1	67	Had Married	25	1353
1	negative	0	32	Had Married	30	1354
1	negative	1	21	Had Married	18	1355
0	negative	1	35	Had Married	17	1356
1	negative	0	50	Never had Married	50	1357
0	negative	1	18	Had Married	18	1358
0	negative	0	20	Never had Married	20	1359
0	negative	1	31	Had Married	22	1360
1	negative	1	19	Had Married	17	1361
1	negative	1	23	Had Married	18	1362
1	negative	1	33	Had Married	16	1363
0	negative	0	21	Never had Married	21	1364
1	negative	0	21	Had Married	19	1365
1		0	16	Never had Married	16	1366
1	negative	0	17	Never had Married	17	1367
0	negative	0	15	Never had Married	15	1368
1	negative	1	19	Had Married	17	1369
0	negative	1	34	Had Married	20	1370
1		1	17	Never had Married	17	1371
1	negative	1	16	Never had Married	16	1372
1	negative	0	41	Had Married	24	1373
1	negative	1	24	Had Married	17	1374
2	negative	0	16	Never had Married	16	1375
1	negative	0	30	Had Married	20	1376
0		0	17	Never had Married	17	1377
1	negative	0	27	Had Married	26	1378
1	negative	1	31	Had Married	25	1379
0	negative	1	39	Had Married	18	1380
0	negative	1	16	Never had Married	16	1381
0	negative	1	16	Never had Married	16	1382
1	negative	0	20	Never had Married	20	1383
1	negative	1	25	Had Married	17	1384
0	negative	0	24	Had Married	21	1385
0	negative	1	23	Had Married	15	1386
1	negative	0	32	Had Married	20	1387
0	negative	1	20	Had Married	20	1388
2	negative	0	16	Never had Married	16	1389
1	negative	1	38	Had Married	23	1390
2	negative	1	27	Had Married	23	1391
2	negative	1	19	Never had Married	19	1392
1	negative	0	43	Had Married	30	1393
1	negative	0	18	Never had Married	18	1394
1	negative	0	17	Never had Married	17	1395
1	negative	0	22	Had Married	20	1396
0	positive	1	45	Had Married	19	1397
0		1	25	Had Married	15	1398
1	negative	1	21	Had Married	20	1399
1		1	23	Had Married	20	1400
0		1	70	Had Married	15	1401
0		1	22	Had Married	18	1402
1		1	15	Never had Married	15	1403
1	negative	0	31	Had Married	25	1404
1		1	25	Had Married	18	1405
0		1	44	Had Married	17	1406
1	negative	1	29	Had Married	16	1407
0	negative	1	28	Had Married	18	1408
1	negative	1	22	Had Married	17	1409
1	negative	0	41	Had Married	24	1410
1	negative	1	36	Had Married	19	1411
2	negative	1	20	Never had Married	20	1412
1	negative	1	15	Never had Married	15	1413
1	negative	0	20	Never had Married	20	1414
1	negative	0	34	Had Married	22	1415
1	negative	1	29	Had Married	17	1416
1	positive	1	29	Had Married	18	1417
1	negative	0	45	Had Married	25	1418
1	negative	1	30	Had Married	15	1419
2		1	24	Had Married	22	1420
1	negative	0	20	Never had Married	20	1421
1	negative	0	37	Had Married	29	1422
1	negative	1	25	Had Married	20	1423
2	negative	1	17	Never had Married	17	1424
2	negative	0	19	Never had Married	19	1425
2	negative	0	21	Never had Married	21	1426
1	negative	0	21	Never had Married	21	1427
2	negative	1	18	Never had Married	18	1428
1	negative	0	16	Never had Married	16	1429
1	negative	0	16	Never had Married	16	1430
1	negative	0	18	Never had Married	18	1431
1	negative	0	18	Never had Married	18	1432
2	negative	0	18	Never had Married	18	1433
1	negative	0	31	Had Married	22	1434
2	negative	0	20	Never had Married	20	1435
2	negative	1	15	Never had Married	15	1436
2	negative	0	19	Never had Married	19	1437
1	negative	1	19	Had Married	18	1438
1		1	15	Never had Married	15	1439
1	negative	1	15	Never had Married	15	1440
0	negative	0	56	Had Married	20	1441
0	negative	1	53	Had Married	15	1442
1	negative	1	24	Had Married	20	1443
1	negative	1	15	Never had Married	15	1444
1	negative	1	24	Never had Married	24	1445
0	positive	0	30	Had Married	26	1446
1	negative	0	31	Had Married	21	1447
1	negative	1	27	Had Married	16	1448
2	negative	1	16	Never had Married	16	1449
1		1	15	Never had Married	15	1450
1	negative	0	15	Never had Married	15	1451
2	negative	1	16	Never had Married	16	1452
1	negative	0	26	Had Married	21	1453
1	negative	1	23	Had Married	19	1454
1	negative	0	51	Had Married	28	1455
0	negative	1	33	Had Married	15	1456
1	negative	0	30	Had Married	29	1457
1	negative	1	19	Had Married	18	1458
1	negative	0	54	Had Married	22	1459
2	negative	1	16	Never had Married	16	1460
1	negative	1	19	Had Married	16	1461
0	negative	1	67	Had Married	17	1462
1	negative	0	35	Had Married	25	1463
1	negative	0	24	Had Married	19	1464
0	negative	0	18	Never had Married	18	1465
1	negative	1	15	Never had Married	15	1466
1	negative	1	37	Had Married	15	1467
2	negative	1	15	Never had Married	15	1468
1	negative	1	38	Had Married	20	1469
1	negative	1	16	Never had Married	16	1470
1	negative	0	25	Never had Married	25	1471
1	negative	1	40	Had Married	15	1472
1	negative	1	18	Never had Married	18	1473
1	negative	0	18	Never had Married	18	1474
1	negative	1	15	Never had Married	15	1475
1	negative	1	17	Never had Married	17	1476
1	negative	0	50	Had Married	21	1477
1	negative	1	35	Had Married	16	1478
1	positive	1	16	Never had Married	16	1479
1		0	23	Had Married	23	1480
1	negative	0	18	Never had Married	18	1481
1	negative	0	22	Never had Married	22	1482
2	negative	1	15	Never had Married	15	1483
1	negative	1	37	Had Married	24	1484
2		0	20	Never had Married	20	1485
1	negative	1	25	Had Married	20	1486
1	negative	0	47	Had Married	40	1487
1		1	19	Had Married	16	1488
1		1	15	Never had Married	15	1489
1	negative	0	18	Never had Married	18	1490
2	negative	0	15	Never had Married	15	1491
1		0	15	Never had Married	15	1492
1	negative	1	29	Had Married	20	1493
0	negative	1	64	Had Married	16	1494
0	negative	1	28	Had Married	15	1495
1	negative	1	19	Had Married	18	1496
0	positive	1	55	Had Married	20	1497
0	negative	1	23	Had Married	16	1498
0		1	30	Had Married	18	1499
0		1	51	Had Married	20	1500
2		0	23	Never had Married	23	1501
1	negative	0	17	Never had Married	17	1502
1	negative	0	24	Had Married	23	1503
1	negative	1	19	Had Married	17	1504
2	negative	0	63	Had Married	23	1505
0	negative	1	34	Had Married	18	1506
1	negative	1	15	Never had Married	15	1507
1	negative	0	15	Never had Married	15	1508
2	negative	0	17	Never had Married	17	1509
2	negative	1	16	Never had Married	16	1510
1	negative	1	32	Had Married	16	1511
1		1	22	Had Married	17	1512
1		0	45	Had Married	28	1513
1		1	21	Had Married	17	1514
1	negative	1	30	Had Married	17	1515
0	negative	0	18	Never had Married	18	1516
1	positive	1	36	Had Married	29	1517
1	negative	1	27	Had Married	16	1518
1	negative	1	43	Had Married	18	1519
1	negative	0	30	Had Married	25	1520
1	negative	0	21	Never had Married	21	1521
1	negative	1	26	Had Married	19	1522
1	negative	0	26	Never had Married	26	1523
0	negative	0	39	Had Married	21	1524
0	negative	1	22	Had Married	18	1525
1	negative	0	22	Never had Married	22	1526
0	negative	1	46	Had Married	20	1527
1	negative	1	46	Had Married	15	1528
0	negative	1	20	Had Married	17	1529
0	negative	1	40	Had Married	20	1530
1	negative	0	18	Never had Married	18	1531
1		0	23	Never had Married	23	1532
1	negative	0	53	Had Married	22	1533
1		0	21	Had Married	16	1534
0	negative	1	38	Had Married	16	1535
1	negative	0	59	Had Married	22	1536
1	negative	0	30	Never had Married	30	1537
0	negative	1	29	Had Married	20	1538
1	negative	0	28	Had Married	18	1539
1	negative	1	29	Had Married	20	1540
0	negative	0	77	Had Married	18	1541
0	negative	1	65	Had Married	18	1542
1	negative	0	18	Never had Married	18	1543
1	negative	0	16	Never had Married	16	1544
1		1	21	Had Married	17	1545
1	negative	1	22	Had Married	19	1546
1	negative	0	19	Never had Married	19	1547
1	negative	0	15	Never had Married	15	1548
0		1	16	Never had Married	16	1549
1	positive	0	27	Had Married	23	1550
0	negative	0	29	Never had Married	29	1551
0	positive	1	26	Had Married	24	1552
1	negative	1	37	Had Married	27	1553
1	negative	0	20	Had Married	18	1554
1	negative	0	16	Never had Married	16	1555
1		0	15	Never had Married	15	1556
1	negative	1	18	Had Married	17	1557
1	negative	1	17	Never had Married	17	1558
1	negative	1	17	Had Married	17	1559
1	negative	1	18	Never had Married	18	1560
2	negative	0	15	Never had Married	15	1561
0	negative	0	16	Never had Married	16	1562
1	negative	0	27	Had Married	24	1563
1		1	40	Had Married	20	1564
1	positive	1	26	Had Married	19	1565
1	negative	1	17	Never had Married	17	1566
0	negative	1	17	Never had Married	17	1567
1	negative	1	16	Never had Married	16	1568
1	negative	0	18	Never had Married	18	1569
0	negative	1	31	Had Married	20	1570
1	negative	1	24	Had Married	20	1571
1	negative	0	45	Had Married	18	1572
0	negative	1	44	Had Married	20	1573
1	negative	1	15	Never had Married	15	1574
0		1	25	Had Married	16	1575
1		1	21	Had Married	18	1576
0	negative	1	28	Had Married	19	1577
0	negative	0	33	Had Married	25	1578
0	negative	1	30	Had Married	19	1579
1	negative	0	34	Had Married	24	1580
1	positive	1	27	Had Married	19	1581
0	negative	0	71	Had Married	18	1582
1	negative	1	31	Had Married	20	1583
1	negative	0	39	Had Married	25	1584
2		1	15	Never had Married	15	1585
1	negative	1	19	Had Married	15	1586
2	negative	1	15	Never had Married	15	1587
1	negative	1	35	Had Married	15	1588
1	negative	1	15	Had Married	15	1589
0	negative	1	22	Had Married	18	1590
1	negative	0	16	Never had Married	16	1591
1	negative	1	22	Had Married	18	1592
1	negative	1	25	Had Married	20	1593
0		1	27	Had Married	21	1594
1	negative	0	20	Never had Married	20	1595
0	negative	1	51	Had Married	17	1596
1	negative	1	31	Had Married	20	1597
0	negative	1	39	Had Married	15	1598
1	negative	0	31	Had Married	20	1599
1	negative	1	23	Had Married	19	1600
2	negative	0	20	Never had Married	20	1601
1	negative	0	24	Never had Married	24	1602
1	negative	1	18	Had Married	16	1603
0	negative	0	16	Never had Married	16	1604
0	negative	1	37	Had Married	18	1605
1	negative	0	35	Had Married	25	1606
2		0	17	Never had Married	17	1607
1	negative	0	16	Never had Married	16	1608
1	negative	0	15	Never had Married	15	1609
1	negative	0	41	Had Married	17	1610
1	negative	1	15	Never had Married	15	1611
1	negative	1	17	Never had Married	17	1612
1	negative	1	18	Never had Married	18	1613
0	negative	1	38	Had Married	19	1614
1	negative	0	16	Never had Married	16	1615
0	negative	0	29	Had Married	20	1616
0	negative	1	24	Had Married	18	1617
1	negative	1	25	Had Married	20	1618
1	positive	0	30	Had Married	27	1619
1	negative	0	40	Never had Married	40	1620
1	negative	1	27	Had Married	18	1621
1	negative	0	17	Never had Married	17	1622
1	positive	1	20	Had Married	20	1623
1	negative	0	75	Had Married	25	1624
0	negative	1	26	Had Married	18	1625
0	negative	1	50	Had Married	20	1626
1	negative	0	40	Had Married	23	1627
0	positive	1	38	Had Married	16	1628
0		1	32	Had Married	17	1629
0	negative	0	53	Had Married	32	1630
1	negative	0	24	Had Married	22	1631
1	negative	1	19	Had Married	15	1632
1	negative	0	16	Never had Married	16	1633
1		0	21	Never had Married	21	1634
2	negative	0	33	Had Married	23	1635
1	negative	1	23	Had Married	18	1636
0	negative	0	29	Had Married	24	1637
0	negative	1	19	Had Married	18	1638
1	positive	0	28	Had Married	25	1639
1	positive	0	32	Had Married	25	1640
0	negative	1	26	Had Married	15	1641
0	negative	1	20	Had Married	18	1642
0	negative	1	21	Had Married	16	1643
2		0	19	Never had Married	19	1644
1	negative	0	29	Had Married	26	1645
0		1	61	Had Married	15	1646
1	negative	1	16	Never had Married	16	1647
1		1	35	Had Married	16	1648
1	negative	1	35	Had Married	16	1649
1	negative	0	19	Never had Married	19	1650
2		0	25	Had Married	23	1651
1	negative	1	54	Had Married	16	1652
0	negative	1	24	Had Married	15	1653
0	negative	1	19	Never had Married	19	1654
2	negative	0	63	Had Married	19	1655
0	negative	1	32	Had Married	20	1656
2	negative	0	20	Never had Married	20	1657
1	negative	0	15	Never had Married	15	1658
0	negative	1	33	Had Married	15	1659
1	negative	0	15	Never had Married	15	1660
1	negative	1	65	Had Married	18	1661
1	negative	0	51	Had Married	29	1662
1	negative	0	42	Had Married	21	1663
1	negative	1	23	Never had Married	23	1664
1	negative	0	39	Had Married	28	1665
1	negative	1	24	Had Married	16	1666
1	negative	0	30	Had Married	19	1667
1	negative	1	24	Had Married	24	1668
1	positive	0	36	Had Married	33	1669
0	negative	1	28	Had Married	17	1670
0	negative	1	28	Had Married	16	1671
1	negative	1	40	Had Married	20	1672
1	negative	1	23	Had Married	16	1673
1	negative	0	37	Had Married	18	1674
0	negative	1	29	Had Married	20	1675
1	negative	1	18	Had Married	17	1676
0	positive	1	16	Had Married	15	1677
0	negative	0	51	Had Married	19	1678
0	negative	1	52	Had Married	16	1679
0	negative	1	27	Never had Married	27	1680
1	negative	0	63	Had Married	24	1681
0	negative	0	26	Had Married	24	1682
1	negative	0	30	Had Married	20	1683
1	negative	0	28	Had Married	18	1684
1	negative	1	23	Had Married	16	1685
1	negative	1	38	Had Married	17	1686
2	negative	0	25	Had Married	24	1687
0	negative	0	63	Had Married	25	1688
0	negative	1	51	Had Married	15	1689
0	negative	1	29	Had Married	18	1690
1	negative	1	38	Had Married	17	1691
1	negative	0	28	Had Married	21	1692
1	negative	1	16	Never had Married	16	1693
0	negative	0	15	Never had Married	15	1694
1	negative	0	17	Never had Married	17	1695
2	negative	0	16	Never had Married	16	1696
0	negative	1	16	Had Married	15	1697
1		1	17	Had Married	15	1698
1		0	15	Never had Married	15	1699
0	negative	0	58	Had Married	27	1700
1	negative	0	16	Never had Married	16	1701
1	negative	0	17	Never had Married	17	1702
2	negative	0	21	Never had Married	21	1703
1	negative	1	15	Never had Married	15	1704
0	negative	1	19	Had Married	17	1705
1		1	21	Had Married	18	1706
1	negative	1	31	Had Married	15	1707
1	negative	1	17	Never had Married	17	1708
1	negative	1	15	Never had Married	15	1709
0	negative	0	16	Never had Married	16	1710
0	negative	1	38	Had Married	18	1711
1	negative	0	18	Never had Married	18	1712
1		0	20	Never had Married	20	1713
1		1	15	Never had Married	15	1714
1	negative	0	20	Had Married	20	1715
0	negative	1	20	Had Married	18	1716
0	negative	1	33	Had Married	16	1717
1	negative	1	31	Had Married	17	1718
		1	22	Had Married	17	1719
0		1	18	Had Married	15	1720
1	negative	1	31	Had Married	20	1721
1	negative	1	31	Had Married	19	1722
1	negative	0	31	Had Married	23	1723
1	negative	1	24	Had Married	16	1724
2	negative	0	24	Had Married	22	1725
1	negative	1	15	Never had Married	15	1726
1	negative	1	27	Had Married	18	1727
1	negative	1	15	Never had Married	15	1728
1	negative	1	24	Had Married	21	1729
0	negative	1	16	Never had Married	16	1730
1	negative	1	15	Never had Married	15	1731
0	negative	1	18	Never had Married	18	1732
0	negative	1	19	Had Married	17	1733
1	negative	1	34	Had Married	18	1734
1	negative	0	40	Had Married	22	1735
1	negative	1	29	Had Married	20	1736
1	positive	1	28	Had Married	16	1737
1		1	15	Never had Married	15	1738
0	negative	0	35	Had Married	28	1739
1	positive	0	35	Had Married	20	1740
1	negative	1	56	Had Married	18	1741
1	negative	0	21	Never had Married	21	1742
2		1	15	Never had Married	15	1743
2	negative	1	15	Never had Married	15	1744
1		1	24	Had Married	18	1745
2	negative	1	16	Never had Married	16	1746
2	positive	0	17	Never had Married	17	1747
2	negative	1	15	Never had Married	15	1748
1	positive	1	50	Had Married	20	1749
2	negative	1	15	Never had Married	15	1750
1	negative	0	58	Had Married	19	1751
0	negative	0	21	Had Married	21	1752
0	negative	1	52	Had Married	16	1753
0	negative	0	33	Never had Married	33	1754
0	negative	0	25	Had Married	24	1755
0	negative	1	21	Had Married	17	1756
1	negative	0	42	Had Married	29	1757
0	negative	1	31	Had Married	20	1758
1	negative	0	29	Had Married	26	1759
1	negative	1	25	Had Married	21	1760
0	negative	1	60	Had Married	15	1761
0	negative	1	26	Had Married	20	1762
0	negative	1	33	Had Married	17	1763
1	negative	1	40	Had Married	20	1764
1	negative	1	28	Had Married	19	1765
0	negative	0	34	Had Married	26	1766
1	negative	0	36	Had Married	18	1767
0	negative	1	20	Had Married	19	1768
1	negative	0	33	Had Married	22	1769
1	negative	1	31	Had Married	17	1770
0	negative	0	51	Had Married	15	1771
0	negative	1	42	Had Married	18	1772
0	negative	1	24	Never had Married	24	1773
1		1	15	Never had Married	15	1774
0	negative	1	50	Had Married	21	1775
1	negative	0	32	Had Married	31	1776
1	negative	0	23	Never had Married	23	1777
1	negative	1	18	Never had Married	18	1778
0	negative	1	47	Never had Married	47	1779
1	negative	0	18	Never had Married	18	1780
1	negative	0	15	Never had Married	15	1781
1	negative	1	22	Had Married	17	1782
1	negative	0	36	Had Married	20	1783
0		1	27	Had Married	25	1784
1		1	32	Had Married	18	1785
0	negative	1	29	Had Married	15	1786
0	negative	0	43	Had Married	19	1787
1		0	15	Never had Married	15	1788
0	negative	1	50	Had Married	19	1789
1	negative	1	33	Had Married	19	1790
0	negative	1	29	Had Married	16	1791
1	positive	0	41	Had Married	20	1792
1	negative	1	27	Had Married	22	1793
1	negative	1	17	Never had Married	17	1794
2	positive	0	25	Never had Married	25	1795
1	negative	1	24	Had Married	18	1796
0	positive	1	31	Had Married	16	1797
0	negative	1	33	Had Married	23	1798
0	negative	0	22	Never had Married	22	1799
0		1	33	Had Married	17	1800
1	negative	1	42	Had Married	19	1801
1		1	21	Had Married	18	1802
1		1	17	Never had Married	17	1803
0	negative	0	18	Never had Married	18	1804
1	negative	0	58	Had Married	24	1805
1	negative	0	17	Never had Married	17	1806
1	negative	0	18	Never had Married	18	1807
1	negative	1	15	Never had Married	15	1808
1	negative	0	51	Had Married	25	1809
1	negative	0	33	Had Married	29	1810
1	negative	1	31	Had Married	21	1811
1	negative	0	32	Had Married	22	1812
1	negative	0	21	Never had Married	21	1813
1	negative	1	29	Had Married	16	1814
0	negative	1	34	Had Married	15	1815
1		0	15	Never had Married	15	1816
1	negative	1	23	Had Married	15	1817
0	negative	1	63	Had Married	20	1818
1	negative	1	16	Had Married	15	1819
1	negative	0	22	Never had Married	22	1820
0	negative	1	39	Had Married	18	1821
0	negative	1	26	Had Married	15	1822
1	negative	0	27	Had Married	19	1823
1	negative	1	21	Had Married	19	1824
0	negative	1	28	Had Married	21	1825
1	negative	0	33	Had Married	20	1826
0	negative	1	64	Had Married	15	1827
0	negative	0	18	Never had Married	18	1828
1	negative	0	17	Never had Married	17	1829
1	negative	1	19	Had Married	17	1830
1	negative	1	17	Never had Married	17	1831
1	negative	0	43	Had Married	21	1832
1	negative	1	39	Had Married	17	1833
1	negative	0	31	Had Married	28	1834
1	negative	0	16	Never had Married	16	1835
2	negative	0	18	Never had Married	18	1836
1	negative	1	45	Had Married	17	1837
1	negative	1	15	Never had Married	15	1838
0	negative	1	21	Had Married	18	1839
0	negative	1	57	Had Married	19	1840
1	negative	0	38	Had Married	22	1841
1	negative	0	30	Had Married	30	1842
1	negative	1	16	Never had Married	16	1843
0	negative	1	44	Had Married	16	1844
0	negative	1	55	Had Married	17	1845
1	positive	0	36	Had Married	26	1846
1	negative	1	29	Had Married	15	1847
1	negative	1	15	Never had Married	15	1848
1	negative	0	17	Never had Married	17	1849
1	positive	1	26	Had Married	23	1850
0	negative	0	75	Had Married	25	1851
1	negative	0	15	Never had Married	15	1852
1	negative	0	17	Never had Married	17	1853
1	negative	0	57	Had Married	25	1854
1	negative	0	16	Never had Married	16	1855
0	negative	1	15	Never had Married	15	1856
1		1	15	Never had Married	15	1857
1	negative	0	17	Never had Married	17	1858
0	negative	1	50	Had Married	15	1859
1		1	27	Had Married	18	1860
1	negative	1	28	Had Married	16	1861
0	negative	0	55	Had Married	33	1862
1	negative	1	39	Had Married	15	1863
1		1	20	Had Married	18	1864
2	negative	0	17	Never had Married	17	1865
1	negative	0	24	Had Married	23	1866
1	negative	1	20	Had Married	19	1867
1	negative	1	28	Had Married	15	1868
1	negative	0	18	Never had Married	18	1869
2		0	17	Never had Married	17	1870
1		1	15	Never had Married	15	1871
0	negative	1	18	Had Married	18	1872
0	negative	1	40	Had Married	18	1873
1	negative	1	18	Never had Married	18	1874
1	negative	0	39	Had Married	22	1875
1	negative	1	44	Had Married	20	1876
1	negative	1	22	Never had Married	22	1877
1	negative	0	17	Never had Married	17	1878
2		0	19	Never had Married	19	1879
1	negative	1	15	Never had Married	15	1880
0		1	25	Had Married	23	1881
1	negative	0	19	Had Married	18	1882
1	negative	1	21	Had Married	19	1883
1	negative	1	18	Never had Married	18	1884
1	negative	0	19	Never had Married	19	1885
0	negative	0	30	Never had Married	30	1886
1	negative	0	29	Had Married	18	1887
0	negative	0	16	Never had Married	16	1888
1	negative	0	15	Never had Married	15	1889
1	negative	0	27	Had Married	25	1890
1	negative	0	42	Had Married	22	1891
2	negative	1	23	Had Married	22	1892
1	negative	0	19	Had Married	19	1893
1	negative	1	23	Had Married	21	1894
1	negative	0	42	Had Married	20	1895
1	negative	1	19	Had Married	15	1896
1	negative	0	15	Never had Married	15	1897
1	negative	0	50	Had Married	25	1898
1	negative	1	53	Had Married	18	1899
1	negative	1	16	Never had Married	16	1900
1	negative	1	26	Had Married	18	1901
1	negative	0	28	Had Married	22	1902
0	negative	1	28	Had Married	15	1903
1	negative	1	35	Had Married	15	1904
0	negative	1	29	Had Married	26	1905
1	negative	0	30	Had Married	27	1906
1	negative	1	29	Had Married	18	1907
1	negative	0	38	Had Married	24	1908
1	negative	1	27	Had Married	19	1909
2	negative	0	16	Never had Married	16	1910
1	negative	0	28	Had Married	20	1911
1	negative	1	24	Had Married	17	1912
0	negative	0	30	Never had Married	30	1913
1	negative	0	25	Had Married	21	1914
1	positive	1	20	Had Married	19	1915
1	positive	0	22	Never had Married	22	1916
1	negative	1	49	Had Married	17	1917
0	positive	1	50	Had Married	20	1918
0		0	22	Never had Married	22	1919
0	negative	1	29	Had Married	20	1920
0		1	52	Had Married	16	1921
0	negative	1	23	Had Married	22	1922
0	negative	1	29	Never had Married	29	1923
2	positive	0	53	Had Married	29	1924
0	negative	0	39	Had Married	25	1925
0	negative	1	30	Had Married	20	1926
0		1	70	Had Married	15	1927
0	negative	1	33	Had Married	18	1928
0	negative	0	54	Had Married	23	1929
1	negative	0	22	Never had Married	22	1930
1	negative	0	39	Had Married	25	1931
0	negative	1	32	Had Married	17	1932
1		0	31	Had Married	22	1933
0	negative	1	25	Had Married	17	1934
1	negative	0	33	Had Married	23	1935
2	negative	1	21	Never had Married	21	1936
1	negative	0	71	Had Married	32	1937
1		1	41	Had Married	20	1938
2	negative	0	17	Never had Married	17	1939
2	negative	0	47	Had Married	28	1940
1		1	17	Never had Married	17	1941
1	positive	1	36	Had Married	16	1942
0	negative	0	16	Never had Married	16	1943
1	negative	0	48	Had Married	22	1944
1		0	60	Had Married	17	1945
0		1	35	Had Married	20	1946
2		0	17	Never had Married	17	1947
0		0	35	Had Married	25	1948
0		1	65	Had Married	18	1949
0		1	56	Had Married	17	1950
0		1	30	Had Married	18	1951
0		1	33	Had Married	25	1952
1		0	33	Had Married	21	1953
1	negative	1	36	Had Married	20	1954
1		0	31	Had Married	21	1955
0	negative	1	24	Had Married	15	1956
1		0	44	Had Married	27	1957
1		0	46	Never had Married	46	1958
0		1	38	Had Married	22	1959
0		1	17	Had Married	15	1960
0	negative	0	52	Had Married	25	1961
1	negative	1	22	Had Married	18	1962
1	negative	0	48	Had Married	27	1963
0	negative	1	24	Had Married	16	1964
2	negative	0	27	Had Married	23	1965
1	negative	1	22	Had Married	20	1966
0	negative	1	31	Had Married	18	1967
0	negative	1	29	Had Married	16	1968
1	negative	0	16	Never had Married	16	1969
0	negative	1	24	Had Married	18	1970
0	negative	1	42	Had Married	20	1971
2	negative	0	42	Had Married	22	1972
1	negative	0	15	Never had Married	15	1973
1	negative	1	21	Had Married	17	1974
1	negative	0	25	Had Married	23	1975
0	negative	0	29	Had Married	27	1976
2	negative	1	26	Had Married	18	1977
1	negative	0	41	Had Married	23	1978
1	negative	0	44	Had Married	17	1979
1	negative	0	17	Never had Married	17	1980
1	negative	1	23	Never had Married	23	1981
1	negative	1	27	Never had Married	27	1982
2	positive	1	26	Had Married	21	1983
0	negative	1	34	Had Married	27	1984
0	negative	1	43	Had Married	15	1985
1	negative	1	24	Had Married	18	1986
1	negative	0	43	Had Married	35	1987
1	negative	1	17	Never had Married	17	1988
1	negative	1	22	Had Married	18	1989
0	negative	1	16	Had Married	15	1990
0	negative	0	28	Had Married	18	1991
1	negative	1	29	Had Married	18	1992
0	negative	1	42	Had Married	16	1993
1	negative	1	25	Had Married	23	1994
1	negative	1	17	Never had Married	17	1995
1	negative	1	18	Never had Married	18	1996
1	negative	0	27	Had Married	20	1997
1	negative	0	18	Never had Married	18	1998
1	negative	0	23	Had Married	22	1999
[truncated: 19,543 more rows]

## Sheet: Variable description
sex	[0=Male, 1=Female]
education_status	[0=No education , 1= primary education (pr1-4, 2=pr5-7), 2= secondary/adults/other education (sec+)]
afs1	age at first sex
eversex	Ever had sexual intercourse [0=No, 1=Yes]
age	Age of the participants
hiv_status	HIV status [0=Negative, 1=Positive]
afm1	age at first marriage
evermarr	Ever being married [0=No, 1=Yes]
id	Participants Identification number
